# Supplementary material for: Comparative transcriptomics in alternate bearing cultivar Dashehari reveals the genetic model of flowering in mango
Source: Front Genet. 2023 Jan 10;13:1061168. doi: 10.3389/fgene.2022.1061168 (PMC9871253; doi:10.3389/fgene.2022.1061168)
Supplement: Supplementary file 5 [file DataSheet1.xlsx]

## Sheet: Datafile_1_Assembly annotation
	Tags	SeqName	Description	Length	#Hits	e-Value	sim mean	#GO	GO IDs	GO Names	Enzyme Codes	Enzyme Names	InterPro IDs	InterPro GO IDs	InterPro GO Names
TRUE	[BLASTED, MAPPED, ANNOTATED]	TRINITY_DN18511_c0_g1_i1	3JCU_D Chain D, Photosystem II D2 protein	329	5	1.5e-55	100	8	P:GO:0009772; P:GO:0018298; F:GO:0005506; F:GO:0016168; F:GO:0045156; C:GO:0009523; C:GO:0009535; C:GO:0016021	P:photosynthetic electron transport in photosystem II; P:protein-chromophore linkage; F:iron ion binding; F:chlorophyll binding; F:electron transporter, transferring electrons within the cyclic electron transport pathway of photosynthesis activity; C:photosystem II; C:chloroplast thylakoid membrane; C:integral component of membrane	EC:1	Oxidoreductases
TRUE	[BLASTED, MAPPED, ANNOTATED]	TRINITY_DN12188_c0_g1_i130	4X57_AChain A, Ubiquitin-conjugating enzyme E2 8	314	5	3.4e-25	86.21	7	P:GO:0000209; P:GO:0006511; P:GO:0009960; F:GO:0005515; F:GO:0005524; F:GO:0061631; C:GO:0005737	P:protein polyubiquitination; P:ubiquitin-dependent protein catabolic process; P:endosperm development; F:protein binding; F:ATP binding; F:ubiquitin conjugating enzyme activity; C:cytoplasm	EC:2.3.2.23	E2 ubiquitin-conjugating enzyme
TRUE	[BLASTED, MAPPED, ANNOTATED]	TRINITY_DN6760_c0_g1_i156	A0A0M4KE44.1RecName: Full=UDP-glycosyltransferase 13; Short=MiUGT13; AltName: Full=C-glycosyltransferase; Short=MiCGT	1577	5	8.2e-269	88.98	2	F:GO:0035251; F:GO:0042285	F:UDP-glucosyltransferase activity; F:xylosyltransferase activity	EC:2.4.2; EC:2.4.1	Glycosyltransferases; Glycosyltransferases
TRUE	[BLASTED, MAPPED, ANNOTATED]	TRINITY_DN6760_c0_g1_i175	A0A0M4KE44.1RecName: Full=UDP-glycosyltransferase 13; Short=MiUGT13; AltName: Full=C-glycosyltransferase; Short=MiCGT	1577	5	1.9e-265	89.41	2	F:GO:0035251; F:GO:0042285	F:UDP-glucosyltransferase activity; F:xylosyltransferase activity	EC:2.4.2; EC:2.4.1	Glycosyltransferases; Glycosyltransferases
TRUE	[BLASTED, MAPPED, ANNOTATED]	TRINITY_DN6760_c0_g1_i193	A0A0M4KE44.1RecName: Full=UDP-glycosyltransferase 13; Short=MiUGT13; AltName: Full=C-glycosyltransferase; Short=MiCGT	1577	5	4.4e-262	89.53	2	F:GO:0035251; F:GO:0042285	F:UDP-glucosyltransferase activity; F:xylosyltransferase activity	EC:2.4.2; EC:2.4.1	Glycosyltransferases; Glycosyltransferases
TRUE	[BLASTED, MAPPED, ANNOTATED]	TRINITY_DN6760_c0_g1_i250	A0A0M4KE44.1RecName: Full=UDP-glycosyltransferase 13; Short=MiUGT13; AltName: Full=C-glycosyltransferase; Short=MiCGT	1577	5	8.8e-263	89.96	2	F:GO:0035251; F:GO:0042285	F:UDP-glucosyltransferase activity; F:xylosyltransferase activity	EC:2.4.2; EC:2.4.1	Glycosyltransferases; Glycosyltransferases
TRUE	[BLASTED, MAPPED, ANNOTATED]	TRINITY_DN6760_c0_g1_i267	A0A0M4KE44.1RecName: Full=UDP-glycosyltransferase 13; Short=MiUGT13; AltName: Full=C-glycosyltransferase; Short=MiCGT	1577	5	1.9e-265	89.11	2	F:GO:0035251; F:GO:0042285	F:UDP-glucosyltransferase activity; F:xylosyltransferase activity	EC:2.4.2; EC:2.4.1	Glycosyltransferases; Glycosyltransferases
TRUE	[BLASTED, MAPPED, ANNOTATED]	TRINITY_DN6760_c0_g1_i312	A0A0M4KE44.1RecName: Full=UDP-glycosyltransferase 13; Short=MiUGT13; AltName: Full=C-glycosyltransferase; Short=MiCGT	1390	5	2.8e-236	89.71	2	F:GO:0035251; F:GO:0042285	F:UDP-glucosyltransferase activity; F:xylosyltransferase activity	EC:2.4.2; EC:2.4.1	Glycosyltransferases; Glycosyltransferases
TRUE	[BLASTED, MAPPED, ANNOTATED]	TRINITY_DN6760_c0_g1_i341	A0A0M4KE44.1RecName: Full=UDP-glycosyltransferase 13; Short=MiUGT13; AltName: Full=C-glycosyltransferase; Short=MiCGT	1577	5	2.9e-258	89.96	2	F:GO:0035251; F:GO:0042285	F:UDP-glucosyltransferase activity; F:xylosyltransferase activity	EC:2.4.2; EC:2.4.1	Glycosyltransferases; Glycosyltransferases
TRUE	[BLASTED, MAPPED, ANNOTATED]	TRINITY_DN8750_c0_g1_i1	AAB82647.1WD-40 repeat protein	1062	5	2.1e-151	99.69	26	P:GO:0001934; P:GO:0006974; P:GO:0009749; P:GO:0009845; P:GO:0010228; P:GO:0010476; P:GO:0015768; P:GO:0034219; P:GO:0034289; P:GO:0042254; P:GO:0042956; P:GO:0043410; P:GO:0046686; P:GO:0060326; P:GO:0071215; P:GO:0072344; F:GO:0003729; F:GO:0003735; F:GO:0005078; F:GO:0005515; F:GO:0015144; F:GO:0043022; F:GO:1901982; C:GO:0009507; C:GO:0030288; C:GO:0042788	P:positive regulation of protein phosphorylation; P:cellular response to DNA damage stimulus; P:response to glucose; P:seed germination; P:vegetative to reproductive phase transition of meristem; P:gibberellin mediated signaling pathway; P:maltose transport; P:carbohydrate transmembrane transport; P:detection of maltose stimulus; P:ribosome biogenesis; P:maltodextrin transport; P:positive regulat…	EC:7	Translocases
TRUE	[BLASTED, MAPPED]	TRINITY_DN21713_c0_g1_i1	AAD38503.1 reverse transcriptase	1816	5	2.9e-76	53.04	3	P:GO:0006278; F:GO:0003964; C:GO:0005739	P:RNA-dependent DNA biosynthetic process; F:RNA-directed DNA polymerase activity; C:mitochondrion
TRUE	[BLASTED, MAPPED]	TRINITY_DN21727_c0_g1_i1	AAD38504.1 reverse transcriptase	1732	5	1.4e-157	68.67	3	P:GO:0006278; F:GO:0003964; C:GO:0005739	P:RNA-dependent DNA biosynthetic process; F:RNA-directed DNA polymerase activity; C:mitochondrion
TRUE	[BLASTED, MAPPED, ANNOTATED]	TRINITY_DN14310_c0_g1_i1	AAF01279.11-aminocyclopropane-1-carboxylate synthase	338	5	1.7e-54	95.89	3	P:GO:0042218; F:GO:0016847; F:GO:0030170	P:1-aminocyclopropane-1-carboxylate biosynthetic process; F:1-aminocyclopropane-1-carboxylate synthase activity; F:pyridoxal phosphate binding	EC:4.4.1.14	1-aminocyclopropane-1-carboxylate synthase
TRUE	[BLASTED, MAPPED, ANNOTATED]	TRINITY_DN8711_c0_g1_i1	AAF02837.1elongation factor EF-2	2556	5	0	99.35	11	P:GO:0006414; P:GO:0009409; F:GO:0003729; F:GO:0003746; F:GO:0003924; F:GO:0005525; C:GO:0005730; C:GO:0005774; C:GO:0005829; C:GO:0005886; C:GO:1990904	P:translational elongation; P:response to cold; F:mRNA binding; F:translation elongation factor activity; F:GTPase activity; F:GTP binding; C:nucleolus; C:vacuolar membrane; C:cytosol; C:plasma membrane; C:ribonucleoprotein complex	EC:3.6.1	Acting on acid anhydrides
TRUE	[BLASTED]	TRINITY_DN5831_c1_g1_i12	AAF23135.1recombinant ubiquitin-somatotropin fusion protein	279	5	3.5e-21	97.76
TRUE	[BLASTED, MAPPED, ANNOTATED]	TRINITY_DN15707_c0_g2_i1	AAG12343.1photosystem II CP47 protein	875	5	3.9e-159	100	9	P:GO:0009772; P:GO:0010207; P:GO:0018298; F:GO:0005515; F:GO:0016168; F:GO:0045156; C:GO:0009523; C:GO:0009535; C:GO:0016021	P:photosynthetic electron transport in photosystem II; P:photosystem II assembly; P:protein-chromophore linkage; F:protein binding; F:chlorophyll binding; F:electron transporter, transferring electrons within the cyclic electron transport pathway of photosynthesis activity; C:photosystem II; C:chloroplast thylakoid membrane; C:integral component of membrane	EC:1	Oxidoreductases
TRUE	[BLASTED, MAPPED, ANNOTATED]	TRINITY_DN2189_c0_g1_i7	AAK08103.1glutamine synthetase	692	5	2.3e-50	67.32	1	F:GO:0003824	F:catalytic activity
TRUE	[BLASTED, MAPPED, ANNOTATED]	TRINITY_DN2189_c0_g1_i56	AAK08103.1glutamine synthetase	837	5	9.5e-30	97.61	3	P:GO:0006542; F:GO:0004356; F:GO:0005524	P:glutamine biosynthetic process; F:glutamate-ammonia ligase activity; F:ATP binding	EC:6.3.1.2	Glutamine synthetase
TRUE	[BLASTED, MAPPED, ANNOTATED]	TRINITY_DN13394_c0_g3_i7	AAK08208.1metallothionein-like protein	464	5	2.2e-12	76.52	1	F:GO:0046914	F:transition metal ion binding
TRUE	[BLASTED, MAPPED, ANNOTATED]	TRINITY_DN19631_c0_g1_i1	AAK28308.1WRKY DNA-binding protein 18	949	5	2.9e-152	95.43	10	P:GO:0002237; P:GO:0006355; P:GO:0009751; P:GO:0010200; P:GO:0031347; P:GO:0042742; P:GO:0050832; F:GO:0003700; F:GO:0042802; F:GO:0043565	P:response to molecule of bacterial origin; P:regulation of transcription, DNA-templated; P:response to salicylic acid; P:response to chitin; P:regulation of defense response; P:defense response to bacterium; P:defense response to fungus; F:DNA-binding transcription factor activity; F:identical protein binding; F:sequence-specific DNA binding
TRUE	[BLASTED, MAPPED, ANNOTATED]	TRINITY_DN8519_c0_g2_i2	AAK53810.1F6N15.8-like protein	761	5	2.7e-76	90.95	1	C:GO:0016021	C:integral component of membrane
TRUE	[BLASTED, MAPPED, ANNOTATED]	TRINITY_DN6537_c0_g1_i37	AAK83301.1calmodulin-like protein	1007	5	7.6e-26	88.97	1	F:GO:0005509	F:calcium ion binding
TRUE	[BLASTED, MAPPED, ANNOTATED]	TRINITY_DN20430_c0_g1_i1	AAK95311.1 At1g32920/F9L11_25	267	5	1.9e-32	92.06	1	P:GO:0009611	P:response to wounding
TRUE	[BLASTED, MAPPED, ANNOTATED]	TRINITY_DN7385_c0_g1_i5	AAL32631.1putative elongation factor 1-a	362	5	4.5e-61	99.17	11	P:GO:0006414; F:GO:0003729; F:GO:0003746; F:GO:0003924; F:GO:0005525; C:GO:0005730; C:GO:0005774; C:GO:0005829; C:GO:0005886; C:GO:0009506; C:GO:0009507	P:translational elongation; F:mRNA binding; F:translation elongation factor activity; F:GTPase activity; F:GTP binding; C:nucleolus; C:vacuolar membrane; C:cytosol; C:plasma membrane; C:plasmodesma; C:chloroplast	EC:3.6.1	Acting on acid anhydrides
TRUE	[BLASTED, MAPPED, ANNOTATED]	TRINITY_DN7385_c0_g1_i3	AAL32631.1putative elongation factor 1-a	362	5	4.5e-61	99.17	11	P:GO:0006414; F:GO:0003729; F:GO:0003746; F:GO:0003924; F:GO:0005525; C:GO:0005730; C:GO:0005774; C:GO:0005829; C:GO:0005886; C:GO:0009506; C:GO:0009507	P:translational elongation; F:mRNA binding; F:translation elongation factor activity; F:GTPase activity; F:GTP binding; C:nucleolus; C:vacuolar membrane; C:cytosol; C:plasma membrane; C:plasmodesma; C:chloroplast	EC:3.6.1	Acting on acid anhydrides
TRUE	[BLASTED, MAPPED, ANNOTATED]	TRINITY_DN1873_c0_g2_i1	AAL32631.1putative elongation factor 1-a	401	5	4.9e-69	100	11	P:GO:0006414; F:GO:0003729; F:GO:0003746; F:GO:0003924; F:GO:0005525; C:GO:0005730; C:GO:0005774; C:GO:0005829; C:GO:0005886; C:GO:0009506; C:GO:0009507	P:translational elongation; F:mRNA binding; F:translation elongation factor activity; F:GTPase activity; F:GTP binding; C:nucleolus; C:vacuolar membrane; C:cytosol; C:plasma membrane; C:plasmodesma; C:chloroplast	EC:3.6.1	Acting on acid anhydrides
TRUE	[BLASTED, MAPPED, ANNOTATED]	TRINITY_DN7385_c0_g1_i14	AAL32631.1putative elongation factor 1-a	362	5	4.5e-61	99.17	11	P:GO:0006414; F:GO:0003729; F:GO:0003746; F:GO:0003924; F:GO:0005525; C:GO:0005730; C:GO:0005774; C:GO:0005829; C:GO:0005886; C:GO:0009506; C:GO:0009507	P:translational elongation; F:mRNA binding; F:translation elongation factor activity; F:GTPase activity; F:GTP binding; C:nucleolus; C:vacuolar membrane; C:cytosol; C:plasma membrane; C:plasmodesma; C:chloroplast	EC:3.6.1	Acting on acid anhydrides
TRUE	[BLASTED, MAPPED, ANNOTATED]	TRINITY_DN20422_c0_g1_i1	AAL59917.1putative enolase (2-phospho-D-glycerate hydroylase)	217	5	2.2e-31	100	13	P:GO:0006096; P:GO:0009409; P:GO:0009416; P:GO:0009737; P:GO:0046686; F:GO:0000287; F:GO:0003677; F:GO:0004634; C:GO:0000015; C:GO:0005740; C:GO:0005886; C:GO:0009506; C:GO:0009507	P:glycolytic process; P:response to cold; P:response to light stimulus; P:response to abscisic acid; P:response to cadmium ion; F:magnesium ion binding; F:DNA binding; F:phosphopyruvate hydratase activity; C:phosphopyruvate hydratase complex; C:mitochondrial envelope; C:plasma membrane; C:plasmodesma; C:chloroplast	EC:4.2.1.11	Phosphopyruvate hydratase
TRUE	[BLASTED, MAPPED, ANNOTATED]	TRINITY_DN9630_c0_g1_i18	AAL75999.1putative polyprotein	287	5	7e-17	87.59	3	P:GO:0015074; F:GO:0003676; C:GO:0016021	P:DNA integration; F:nucleic acid binding; C:integral component of membrane
TRUE	[BLASTED, MAPPED, ANNOTATED]	TRINITY_DN11331_c0_g4_i1	AAM63644.1putative 60S acidic ribosomal protein P0	497	5	1.2e-59	99.17	13	P:GO:0000027; P:GO:0002181; P:GO:0009409; P:GO:0010043; P:GO:0046686; F:GO:0003729; F:GO:0003735; F:GO:0005507; F:GO:0070180; C:GO:0005730; C:GO:0005886; C:GO:0009506; C:GO:0042788	P:ribosomal large subunit assembly; P:cytoplasmic translation; P:response to cold; P:response to zinc ion; P:response to cadmium ion; F:mRNA binding; F:structural constituent of ribosome; F:copper ion binding; F:large ribosomal subunit rRNA binding; C:nucleolus; C:plasma membrane; C:plasmodesma; C:polysomal ribosome
TRUE	[BLASTED, MAPPED, ANNOTATED]	TRINITY_DN13419_c0_g1_i2	AAM64427.1acidic ribosomal protein, putative	459	5	4.5e-34	94.29	9	P:GO:0002181; P:GO:0006414; P:GO:0032147; F:GO:0003735; F:GO:0030295; F:GO:0043021; C:GO:0005654; C:GO:0005886; C:GO:0042788	P:cytoplasmic translation; P:translational elongation; P:activation of protein kinase activity; F:structural constituent of ribosome; F:protein kinase activator activity; F:ribonucleoprotein complex binding; C:nucleoplasm; C:plasma membrane; C:polysomal ribosome
TRUE	[BLASTED, MAPPED, ANNOTATED]	TRINITY_DN13419_c0_g1_i1	AAM64427.1acidic ribosomal protein, putative	413	5	5.3e-34	94.29	9	P:GO:0002181; P:GO:0006414; P:GO:0032147; F:GO:0003735; F:GO:0030295; F:GO:0043021; C:GO:0005654; C:GO:0005886; C:GO:0042788	P:cytoplasmic translation; P:translational elongation; P:activation of protein kinase activity; F:structural constituent of ribosome; F:protein kinase activator activity; F:ribonucleoprotein complex binding; C:nucleoplasm; C:plasma membrane; C:polysomal ribosome
TRUE	[BLASTED, MAPPED, ANNOTATED]	TRINITY_DN13816_c0_g2_i1	AAM64593.1glutathione transferase, putative	408	5	1.4e-55	99.63	11	P:GO:0006749; P:GO:0009629; P:GO:0009636; P:GO:0046686; P:GO:2000030; F:GO:0004364; F:GO:0019899; F:GO:0043295; C:GO:0005774; C:GO:0005829; C:GO:0009507	P:glutathione metabolic process; P:response to gravity; P:response to toxic substance; P:response to cadmium ion; P:regulation of response to red or far red light; F:glutathione transferase activity; F:enzyme binding; F:glutathione binding; C:vacuolar membrane; C:cytosol; C:chloroplast	EC:2.5.1.18	Glutathione transferase
TRUE	[BLASTED, MAPPED, ANNOTATED]	TRINITY_DN19282_c0_g1_i1	AAM64956.1putative nematode-resistance protein	301	5	8.9e-47	99.6	8	P:GO:0006979; P:GO:0009751; P:GO:0019441; P:GO:0042742; F:GO:0005515; F:GO:0020037; F:GO:0046872; C:GO:0005737	P:response to oxidative stress; P:response to salicylic acid; P:tryptophan catabolic process to kynurenine; P:defense response to bacterium; F:protein binding; F:heme binding; F:metal ion binding; C:cytoplasm
TRUE	[BLASTED, MAPPED, ANNOTATED]	TRINITY_DN11347_c0_g2_i1	AAM65510.160S ribosomal protein L4-B (L1)	258	5	5.1e-35	100	8	P:GO:0006412; F:GO:0003723; F:GO:0003735; C:GO:0005618; C:GO:0005730; C:GO:0005886; C:GO:0009506; C:GO:0042788	P:translation; F:RNA binding; F:structural constituent of ribosome; C:cell wall; C:nucleolus; C:plasma membrane; C:plasmodesma; C:polysomal ribosome
TRUE	[BLASTED, MAPPED, ANNOTATED]	TRINITY_DN11347_c0_g1_i1	AAM65510.160S ribosomal protein L4-B (L1)	222	5	5.1e-31	100	8	P:GO:0006412; F:GO:0003723; F:GO:0003735; C:GO:0005618; C:GO:0005730; C:GO:0005886; C:GO:0009506; C:GO:0042788	P:translation; F:RNA binding; F:structural constituent of ribosome; C:cell wall; C:nucleolus; C:plasma membrane; C:plasmodesma; C:polysomal ribosome
TRUE	[BLASTED, MAPPED, ANNOTATED]	TRINITY_DN16728_c0_g1_i1	AAM65875.160S ribosomal protein L6, putative	691	5	5.6e-121	99.21	6	P:GO:0000027; P:GO:0002181; F:GO:0003729; F:GO:0003735; C:GO:0005886; C:GO:0009506	P:ribosomal large subunit assembly; P:cytoplasmic translation; F:mRNA binding; F:structural constituent of ribosome; C:plasma membrane; C:plasmodesma
TRUE	[BLASTED, MAPPED, ANNOTATED]	TRINITY_DN11347_c0_g1_i3	AAM91438.1 AT5g02870/F9G14_180	761	5	6.8e-128	99.75	8	P:GO:0006412; F:GO:0003729; F:GO:0003735; C:GO:0005730; C:GO:0005774; C:GO:0005886; C:GO:0009506; C:GO:0042788	P:translation; F:mRNA binding; F:structural constituent of ribosome; C:nucleolus; C:vacuolar membrane; C:plasma membrane; C:plasmodesma; C:polysomal ribosome
TRUE	[BLASTED, MAPPED, ANNOTATED]	TRINITY_DN11347_c0_g1_i2	AAM91438.1 AT5g02870/F9G14_180	785	5	2.3e-131	99.76	8	P:GO:0006412; F:GO:0003729; F:GO:0003735; C:GO:0005730; C:GO:0005774; C:GO:0005886; C:GO:0009506; C:GO:0042788	P:translation; F:mRNA binding; F:structural constituent of ribosome; C:nucleolus; C:vacuolar membrane; C:plasma membrane; C:plasmodesma; C:polysomal ribosome
TRUE	[BLASTED, MAPPED, ANNOTATED]	TRINITY_DN1222_c1_g1_i1	AAN31896.1putative ribosomal protein	338	5	7.9e-44	99.55	11	P:GO:0000027; P:GO:0006412; F:GO:0003729; F:GO:0003735; C:GO:0005618; C:GO:0005730; C:GO:0005774; C:GO:0005886; C:GO:0009506; C:GO:0016021; C:GO:0042788	P:ribosomal large subunit assembly; P:translation; F:mRNA binding; F:structural constituent of ribosome; C:cell wall; C:nucleolus; C:vacuolar membrane; C:plasma membrane; C:plasmodesma; C:integral component of membrane; C:polysomal ribosome
TRUE	[BLASTED, MAPPED, ANNOTATED]	TRINITY_DN6303_c0_g1_i1	AAN76362.1serpin-like protein	1491	5	6.3e-186	90.27	3	P:GO:0010951; F:GO:0004867; C:GO:0005615	P:negative regulation of endopeptidase activity; F:serine-type endopeptidase inhibitor activity; C:extracellular space
TRUE	[BLASTED, MAPPED, ANNOTATED]	TRINITY_DN4231_c0_g1_i12	AAO72990.1cyclin D	1306	5	3e-155	78.91	1	P:GO:0009987	P:cellular process
TRUE	[BLASTED, MAPPED, ANNOTATED]	TRINITY_DN976_c0_g1_i14	AAP06759.1auxin response factor-like protein	3227	5	0	85.5	3	P:GO:0006355; P:GO:0009734; F:GO:0003677	P:regulation of transcription, DNA-templated; P:auxin-activated signaling pathway; F:DNA binding
TRUE	[BLASTED, MAPPED, ANNOTATED]	TRINITY_DN976_c0_g1_i40	AAP06759.1auxin response factor-like protein	1627	5	1.5e-249	91.98	3	P:GO:0006355; P:GO:0009734; F:GO:0003677	P:regulation of transcription, DNA-templated; P:auxin-activated signaling pathway; F:DNA binding
TRUE	[BLASTED, MAPPED, ANNOTATED]	TRINITY_DN976_c0_g1_i37	AAP06759.1auxin response factor-like protein	3177	5	0	86.02	3	P:GO:0006355; P:GO:0009734; F:GO:0003677	P:regulation of transcription, DNA-templated; P:auxin-activated signaling pathway; F:DNA binding
TRUE	[BLASTED, MAPPED, ANNOTATED]	TRINITY_DN976_c0_g1_i35	AAP06759.1auxin response factor-like protein	3180	5	0	87.04	3	P:GO:0006355; P:GO:0009734; F:GO:0003677	P:regulation of transcription, DNA-templated; P:auxin-activated signaling pathway; F:DNA binding
TRUE	[BLASTED, MAPPED, ANNOTATED]	TRINITY_DN976_c0_g1_i32	AAP06759.1auxin response factor-like protein	3269	5	0	87.03	3	P:GO:0006355; P:GO:0009734; F:GO:0003677	P:regulation of transcription, DNA-templated; P:auxin-activated signaling pathway; F:DNA binding
TRUE	[BLASTED, MAPPED, ANNOTATED]	TRINITY_DN976_c0_g1_i5	AAP06759.1auxin response factor-like protein	1689	5	3.1e-253	84.88	3	P:GO:0006355; P:GO:0009734; F:GO:0003677	P:regulation of transcription, DNA-templated; P:auxin-activated signaling pathway; F:DNA binding
TRUE	[BLASTED, MAPPED, ANNOTATED]	TRINITY_DN976_c0_g1_i42	AAP06759.1auxin response factor-like protein	3269	5	0	85.91	3	P:GO:0006355; P:GO:0009734; F:GO:0003677	P:regulation of transcription, DNA-templated; P:auxin-activated signaling pathway; F:DNA binding
TRUE	[BLASTED, MAPPED, ANNOTATED]	TRINITY_DN5732_c0_g1_i1	AAP06759.1auxin response factor-like protein	546	5	2.2e-27	86.17	3	P:GO:0006355; P:GO:0009734; F:GO:0003677	P:regulation of transcription, DNA-templated; P:auxin-activated signaling pathway; F:DNA binding
TRUE	[BLASTED]	TRINITY_DN9144_c0_g1_i25	AAP78751.1 Ac1147	278	5	5.7e-32	95.6
TRUE	[BLASTED]	TRINITY_DN9144_c0_g1_i3	AAP78751.1 Ac1147	325	5	8.7e-32	90.72
TRUE	[BLASTED, MAPPED, ANNOTATED]	TRINITY_DN21237_c0_g1_i1	AAR13298.1gag-pol polyprotein	369	5	1.7e-23	78.24	3	P:GO:0015074; F:GO:0003676; F:GO:0008270	P:DNA integration; F:nucleic acid binding; F:zinc ion binding
TRUE	[BLASTED, MAPPED]	TRINITY_DN3825_c0_g1_i5	AAS91798.1Ulp1-like peptidase	776	5	4e-06	57.6	2	P:GO:0006508; F:GO:0008234	P:proteolysis; F:cysteine-type peptidase activity
TRUE	[BLASTED, MAPPED]	TRINITY_DN3825_c0_g1_i4	AAS91798.1Ulp1-like peptidase	764	5	3.9e-06	57.6	2	P:GO:0006508; F:GO:0008234	P:proteolysis; F:cysteine-type peptidase activity
TRUE	[BLASTED, MAPPED, ANNOTATED]	TRINITY_DN14167_c0_g1_i1	AAT11859.2expansin 1	1192	5	6.9e-143	96.33	3	C:GO:0005576; C:GO:0005618; C:GO:0016020	C:extracellular region; C:cell wall; C:membrane
TRUE	[BLASTED, MAPPED, ANNOTATED]	TRINITY_DN14167_c0_g1_i18	AAT11859.2expansin 1	876	5	1.3e-149	96.07	3	C:GO:0005576; C:GO:0005618; C:GO:0016020	C:extracellular region; C:cell wall; C:membrane
TRUE	[BLASTED, MAPPED, ANNOTATED]	TRINITY_DN14167_c0_g1_i4	AAT11859.2expansin 1	875	5	2.7e-144	95.34	3	C:GO:0005576; C:GO:0005618; C:GO:0016020	C:extracellular region; C:cell wall; C:membrane
TRUE	[BLASTED, MAPPED, ANNOTATED]	TRINITY_DN14167_c0_g1_i7	AAT11859.2expansin 1	1193	5	2.7e-147	95.99	3	C:GO:0005576; C:GO:0005618; C:GO:0016020	C:extracellular region; C:cell wall; C:membrane
TRUE	[BLASTED, MAPPED, ANNOTATED]	TRINITY_DN9046_c0_g1_i39	AAT38747.2Polyprotein, putative	1877	5	8e-271	83.51	3	P:GO:0015074; F:GO:0003676; F:GO:0008270	P:DNA integration; F:nucleic acid binding; F:zinc ion binding
TRUE	[BLASTED, MAPPED, ANNOTATED]	TRINITY_DN9046_c0_g1_i60	AAT38747.2Polyprotein, putative	1895	5	3.9e-273	83.7	3	P:GO:0015074; F:GO:0003676; F:GO:0008270	P:DNA integration; F:nucleic acid binding; F:zinc ion binding
TRUE	[BLASTED, MAPPED, ANNOTATED]	TRINITY_DN9046_c0_g1_i50	AAT38747.2Polyprotein, putative	1218	5	1.2e-185	87.18	3	P:GO:0015074; F:GO:0003676; F:GO:0008270	P:DNA integration; F:nucleic acid binding; F:zinc ion binding
TRUE	[BLASTED, MAPPED, ANNOTATED]	TRINITY_DN9046_c0_g1_i49	AAT38747.2Polyprotein, putative	1877	5	7.3e-272	83.48	3	P:GO:0015074; F:GO:0003676; F:GO:0008270	P:DNA integration; F:nucleic acid binding; F:zinc ion binding
TRUE	[BLASTED, MAPPED, ANNOTATED]	TRINITY_DN9046_c0_g1_i4	AAT38747.2Polyprotein, putative	1895	5	3.9e-273	83.7	3	P:GO:0015074; F:GO:0003676; F:GO:0008270	P:DNA integration; F:nucleic acid binding; F:zinc ion binding
TRUE	[BLASTED, MAPPED, ANNOTATED]	TRINITY_DN9046_c0_g1_i8	AAT38747.2Polyprotein, putative	1249	5	3e-189	86.53	3	P:GO:0015074; F:GO:0003676; F:GO:0008270	P:DNA integration; F:nucleic acid binding; F:zinc ion binding
TRUE	[BLASTED, MAPPED, ANNOTATED]	TRINITY_DN9170_c0_g1_i36	AAT38747.2Polyprotein, putative	308	5	1e-29	88.13	3	P:GO:0015074; F:GO:0003676; F:GO:0008270	P:DNA integration; F:nucleic acid binding; F:zinc ion binding
TRUE	[BLASTED, MAPPED, ANNOTATED]	TRINITY_DN2380_c0_g1_i63	AAX15998.1S-adenosyl-L-homocysteine hydrolase 1 mutant	437	5	1.3e-78	100	12	P:GO:0006346; P:GO:0006730; P:GO:0009793; P:GO:0016441; P:GO:0033353; F:GO:0003729; F:GO:0004013; F:GO:0005515; C:GO:0005774; C:GO:0005829; C:GO:0005886; C:GO:0009506	P:DNA methylation-dependent heterochromatin assembly; P:one-carbon metabolic process; P:embryo development ending in seed dormancy; P:posttranscriptional gene silencing; P:S-adenosylmethionine cycle; F:mRNA binding; F:adenosylhomocysteinase activity; F:protein binding; C:vacuolar membrane; C:cytosol; C:plasma membrane; C:plasmodesma	EC:3.3.1.1	Adenosylhomocysteinase
TRUE	[BLASTED, MAPPED, ANNOTATED]	TRINITY_DN16801_c0_g1_i1	AAX15998.1S-adenosyl-L-homocysteine hydrolase 1 mutant	679	5	1.1e-124	100	10	P:GO:0006346; P:GO:0006730; P:GO:0016441; P:GO:0033353; F:GO:0003729; F:GO:0004013; F:GO:0005515; C:GO:0005774; C:GO:0005829; C:GO:0009506	P:DNA methylation-dependent heterochromatin assembly; P:one-carbon metabolic process; P:posttranscriptional gene silencing; P:S-adenosylmethionine cycle; F:mRNA binding; F:adenosylhomocysteinase activity; F:protein binding; C:vacuolar membrane; C:cytosol; C:plasmodesma	EC:3.3.1.1	Adenosylhomocysteinase
TRUE	[BLASTED, MAPPED, ANNOTATED]	TRINITY_DN9613_c0_g4_i1	AAX33319.1secondary cell wall-related glycosyltransferase family 43	231	5	2e-30	92	4	P:GO:0071555; F:GO:0015018; C:GO:0000139; C:GO:0016021	P:cell wall organization; F:galactosylgalactosylxylosylprotein 3-beta-glucuronosyltransferase activity; C:Golgi membrane; C:integral component of membrane	EC:2.4.1.17; EC:2.4.1.135	Glucuronosyltransferase; Galactosylgalactosylxylosylprotein 3-beta-glucuronosyltransferase
TRUE	[BLASTED, MAPPED, ANNOTATED]	TRINITY_DN13000_c0_g3_i1	AAX88800.1ripening-related pectate lyase	518	5	3.6e-96	87.94	4	P:GO:0045490; F:GO:0030570; F:GO:0046872; C:GO:0005618	P:pectin catabolic process; F:pectate lyase activity; F:metal ion binding; C:cell wall	EC:4.2.2.2	Pectate lyase
TRUE	[BLASTED, MAPPED, ANNOTATED]	TRINITY_DN1160_c0_g1_i11	AAY66614.1putative secreted protein	276	5	9.1e-14	78.61	1	C:GO:0016021	C:integral component of membrane
TRUE	[BLASTED, MAPPED, ANNOTATED]	TRINITY_DN14897_c0_g2_i1	AAY85206.1RNA polymerase II second largest subunit	525	5	3.6e-11	87.29	6	P:GO:0006351; F:GO:0003677; F:GO:0003899; F:GO:0032549; F:GO:0046872; C:GO:0005665	P:transcription, DNA-templated; F:DNA binding; F:DNA-directed 5'-3' RNA polymerase activity; F:ribonucleoside binding; F:metal ion binding; C:RNA polymerase II, core complex	EC:2.7.7.6	DNA-directed RNA polymerase
TRUE	[BLASTED, MAPPED, ANNOTATED]	TRINITY_DN8069_c0_g1_i5	ABB76134.1profilin 1	691	5	7.2e-68	95.11	3	F:GO:0003779; C:GO:0005737; C:GO:0005856	F:actin binding; C:cytoplasm; C:cytoskeleton
TRUE	[BLASTED, MAPPED, ANNOTATED]	TRINITY_DN8069_c0_g1_i2	ABB76134.1profilin 1	453	5	6.8e-67	94.31	3	F:GO:0003779; C:GO:0005737; C:GO:0005856	F:actin binding; C:cytoplasm; C:cytoskeleton
TRUE	[BLASTED, MAPPED, ANNOTATED]	TRINITY_DN631_c0_g1_i12	ABD62998.1profilin 2	740	5	1.8e-69	96.43	3	F:GO:0003779; C:GO:0005737; C:GO:0005856	F:actin binding; C:cytoplasm; C:cytoskeleton
TRUE	[BLASTED, MAPPED, ANNOTATED]	TRINITY_DN1977_c0_g1_i10	ABF59430.1unknown protein	1480	5	9.7e-54	99.02	1	C:GO:0016021	C:integral component of membrane
TRUE	[BLASTED, MAPPED, ANNOTATED]	TRINITY_DN1977_c0_g1_i5	ABF59430.1unknown protein	901	5	5.9e-54	97.75	1	C:GO:0016021	C:integral component of membrane
TRUE	[BLASTED, MAPPED, ANNOTATED]	TRINITY_DN1977_c0_g1_i19	ABF59430.1unknown protein	1479	5	9.7e-54	99.02	1	C:GO:0016021	C:integral component of membrane
TRUE	[BLASTED, MAPPED, ANNOTATED]	TRINITY_DN1977_c0_g1_i1	ABF59430.1unknown protein	1360	5	9e-54	99.02	1	C:GO:0016021	C:integral component of membrane
TRUE	[BLASTED, MAPPED, ANNOTATED]	TRINITY_DN3375_c0_g1_i5	ABL67649.1 putative thioredoxin-dependent peroxidase	871	5	1.8e-84	96.62	6	P:GO:0034599; P:GO:0042744; P:GO:0045454; P:GO:0098869; F:GO:0008379; C:GO:0005737	P:cellular response to oxidative stress; P:hydrogen peroxide catabolic process; P:cell redox homeostasis; P:cellular oxidant detoxification; F:thioredoxin peroxidase activity; C:cytoplasm	EC:1.11.1.24	Thioredoxin-dependent peroxiredoxin
TRUE	[BLASTED, MAPPED, ANNOTATED]	TRINITY_DN3375_c0_g1_i4	ABL67649.1 putative thioredoxin-dependent peroxidase	697	5	1.4e-82	97.53	6	P:GO:0034599; P:GO:0042744; P:GO:0045454; P:GO:0098869; F:GO:0008379; C:GO:0005737	P:cellular response to oxidative stress; P:hydrogen peroxide catabolic process; P:cell redox homeostasis; P:cellular oxidant detoxification; F:thioredoxin peroxidase activity; C:cytoplasm	EC:1.11.1.24	Thioredoxin-dependent peroxiredoxin
TRUE	[BLASTED, MAPPED]	TRINITY_DN13394_c0_g3_i1	ABN46986.1metallothionein-like protein 3	577	5	1.5e-05	81.74	3	P:GO:0006878; F:GO:0005507; F:GO:0008270	P:cellular copper ion homeostasis; F:copper ion binding; F:zinc ion binding
TRUE	[BLASTED, MAPPED]	TRINITY_DN17673_c0_g1_i1	ABO36622.1copia LTR rider	207	5	1.5e-08	58.44	10	P:GO:0009062; P:GO:0015074; P:GO:0071897; F:GO:0003676; F:GO:0003887; F:GO:0008270; F:GO:0008670; F:GO:0016491; F:GO:0016740; F:GO:0016779	P:fatty acid catabolic process; P:DNA integration; P:DNA biosynthetic process; F:nucleic acid binding; F:DNA-directed DNA polymerase activity; F:zinc ion binding; F:2,4-dienoyl-CoA reductase (NADPH) activity; F:oxidoreductase activity; F:transferase activity; F:nucleotidyltransferase activity
TRUE	[BLASTED, MAPPED, ANNOTATED]	TRINITY_DN12107_c0_g1_i1	ABO80934.1 Heat shock protein DnaJ, N-terminal	434	5	9.2e-29	87.04	1	C:GO:0016021	C:integral component of membrane
TRUE	[BLASTED, MAPPED, ANNOTATED]	TRINITY_DN12641_c0_g1_i1	ABQ85578.1elongation factor 1 alpha	217	5	1.9e-30	100	5	P:GO:0006414; F:GO:0003746; F:GO:0003924; F:GO:0005525; C:GO:0005737	P:translational elongation; F:translation elongation factor activity; F:GTPase activity; F:GTP binding; C:cytoplasm	EC:3.6.1	Acting on acid anhydrides
TRUE	[BLASTED, MAPPED, ANNOTATED]	TRINITY_DN12593_c0_g3_i1	ABS84164.1apocytochrome b	513	5	5.3e-84	97.08	6	P:GO:0022904; P:GO:1902600; F:GO:0008121; F:GO:0046872; C:GO:0005743; C:GO:0045275	P:respiratory electron transport chain; P:proton transmembrane transport; F:ubiquinol-cytochrome-c reductase activity; F:metal ion binding; C:mitochondrial inner membrane; C:respiratory chain complex III	EC:1.10; EC:7.1.1.8	Acting on diphenols and related substances as donors; Quinol--cytochrome-c reductase
TRUE	[BLASTED, MAPPED, ANNOTATED]	TRINITY_DN1248_c0_g2_i56	ABX82635.1D1 reaction center protein of photosystem II	1176	5	1e-199	98.75	11	P:GO:0009635; P:GO:0009772; P:GO:0018298; F:GO:0005506; F:GO:0016168; F:GO:0016682; F:GO:0045156; C:GO:0009523; C:GO:0009535; C:GO:0016021; C:GO:0031676	P:response to herbicide; P:photosynthetic electron transport in photosystem II; P:protein-chromophore linkage; F:iron ion binding; F:chlorophyll binding; F:oxidoreductase activity, acting on diphenols and related substances as donors, oxygen as acceptor; F:electron transporter, transferring electrons within the cyclic electron transport pathway of photosynthesis activity; C:photosystem II; C:chlo…	EC:1.10.3	Acting on diphenols and related substances as donors
TRUE	[BLASTED, MAPPED, ANNOTATED]	TRINITY_DN1248_c0_g2_i19	ABX82635.1D1 reaction center protein of photosystem II	1176	5	2.3e-199	98.7	10	P:GO:0009635; P:GO:0009772; P:GO:0018298; F:GO:0005506; F:GO:0016168; F:GO:0016682; F:GO:0045156; C:GO:0009523; C:GO:0009535; C:GO:0016021	P:response to herbicide; P:photosynthetic electron transport in photosystem II; P:protein-chromophore linkage; F:iron ion binding; F:chlorophyll binding; F:oxidoreductase activity, acting on diphenols and related substances as donors, oxygen as acceptor; F:electron transporter, transferring electrons within the cyclic electron transport pathway of photosynthesis activity; C:photosystem II; C:chlo…	EC:1.10.3	Acting on diphenols and related substances as donors
TRUE	[BLASTED, MAPPED, ANNOTATED]	TRINITY_DN10940_c0_g1_i1	ACC93947.1heat-shock protein 70	453	5	5.4e-72	96.49	9	P:GO:0034620; P:GO:0042026; P:GO:0051085; F:GO:0005524; F:GO:0031072; F:GO:0044183; F:GO:0051082; F:GO:0051787; C:GO:0005737	P:cellular response to unfolded protein; P:protein refolding; P:chaperone cofactor-dependent protein refolding; F:ATP binding; F:heat shock protein binding; F:protein folding chaperone; F:unfolded protein binding; F:misfolded protein binding; C:cytoplasm
TRUE	[BLASTED, MAPPED, ANNOTATED]	TRINITY_DN11946_c0_g1_i1	ACF16408.1chloroplast ribulose 1,5-bisphosphate carboxylase/oxygenase small subunit	286	5	8.8e-36	82.17	4	P:GO:0015977; P:GO:0015979; F:GO:0016829; C:GO:0009536	P:carbon fixation; P:photosynthesis; F:lyase activity; C:plastid	EC:4	Lyases
TRUE	[BLASTED, MAPPED, ANNOTATED]	TRINITY_DN907_c0_g2_i5	ACK43222.1expansin 2	1045	5	8.5e-137	95.4	3	C:GO:0005576; C:GO:0005618; C:GO:0016021	C:extracellular region; C:cell wall; C:integral component of membrane
TRUE	[BLASTED, MAPPED, ANNOTATED]	TRINITY_DN907_c0_g2_i4	ACK43222.1expansin 2	1061	5	2.8e-135	95.3	3	C:GO:0005576; C:GO:0005618; C:GO:0016020	C:extracellular region; C:cell wall; C:membrane
TRUE	[BLASTED, MAPPED, ANNOTATED]	TRINITY_DN21037_c0_g1_i1	ACN62415.1CONSTANS-like protein	1189	5	4.5e-150	99.32	1	F:GO:0008270	F:zinc ion binding
TRUE	[BLASTED, MAPPED, ANNOTATED]	TRINITY_DN1082_c0_g2_i8	ACS45102.1APETALA1-like protein	1107	5	3e-132	96.2	4	P:GO:0045944; F:GO:0000977; F:GO:0003700; F:GO:0046983	P:positive regulation of transcription by RNA polymerase II; F:RNA polymerase II transcription regulatory region sequence-specific DNA binding; F:DNA-binding transcription factor activity; F:protein dimerization activity
TRUE	[BLASTED, MAPPED, ANNOTATED]	TRINITY_DN1082_c0_g2_i10	ACS45102.1APETALA1-like protein	1116	5	3e-132	96.2	4	P:GO:0045944; F:GO:0000977; F:GO:0003700; F:GO:0046983	P:positive regulation of transcription by RNA polymerase II; F:RNA polymerase II transcription regulatory region sequence-specific DNA binding; F:DNA-binding transcription factor activity; F:protein dimerization activity
TRUE	[BLASTED, MAPPED, ANNOTATED]	TRINITY_DN1082_c0_g2_i11	ACS45103.1APETALA1-like protein	963	5	2.9e-123	97.05	4	P:GO:0045944; F:GO:0000977; F:GO:0003700; F:GO:0046983	P:positive regulation of transcription by RNA polymerase II; F:RNA polymerase II transcription regulatory region sequence-specific DNA binding; F:DNA-binding transcription factor activity; F:protein dimerization activity
TRUE	[BLASTED]	TRINITY_DN1609_c0_g3_i1	ACU21279.1unknown	470	1	0.00022	91.43
TRUE	[BLASTED, MAPPED, ANNOTATED]	TRINITY_DN262_c0_g1_i1	ACX31301.2transport inhibitor response 1	2276	5	1.1e-303	92.67	10	P:GO:0009734; P:GO:0010311; P:GO:0016036; P:GO:0016567; P:GO:0031146; P:GO:0048443; F:GO:0000822; F:GO:0010011; F:GO:0038198; C:GO:0019005	P:auxin-activated signaling pathway; P:lateral root formation; P:cellular response to phosphate starvation; P:protein ubiquitination; P:SCF-dependent proteasomal ubiquitin-dependent protein catabolic process; P:stamen development; F:inositol hexakisphosphate binding; F:auxin binding; F:auxin receptor activity; C:SCF ubiquitin ligase complex
TRUE	[BLASTED, MAPPED, ANNOTATED]	TRINITY_DN15047_c0_g1_i7	ADB02895.1 glutaredoxin GRX	859	5	1.4e-44	89.57	3	P:GO:0098869; F:GO:0004362; F:GO:0097573	P:cellular oxidant detoxification; F:glutathione-disulfide reductase (NADPH) activity; F:glutathione oxidoreductase activity	EC:1.8.1.7; EC:1.8.1.8	Glutathione-disulfide reductase; Protein-disulfide reductase
TRUE	[BLASTED, MAPPED, ANNOTATED]	TRINITY_DN15047_c0_g1_i1	ADB02895.1 glutaredoxin GRX	979	5	1.6e-44	89.57	3	P:GO:0098869; F:GO:0004362; F:GO:0097573	P:cellular oxidant detoxification; F:glutathione-disulfide reductase (NADPH) activity; F:glutathione oxidoreductase activity	EC:1.8.1.7; EC:1.8.1.8	Glutathione-disulfide reductase; Protein-disulfide reductase
TRUE	[BLASTED, MAPPED, ANNOTATED]	TRINITY_DN3052_c0_g1_i3	ADB02896.1ribosomal protein S29	301	5	4.6e-19	100	4	P:GO:0006412; F:GO:0003735; F:GO:0008270; C:GO:0005840	P:translation; F:structural constituent of ribosome; F:zinc ion binding; C:ribosome
TRUE	[BLASTED, MAPPED, ANNOTATED]	TRINITY_DN3052_c0_g1_i6	ADB02896.1ribosomal protein S29	305	5	6.1e-19	100	4	P:GO:0006412; F:GO:0003735; F:GO:0008270; C:GO:0005840	P:translation; F:structural constituent of ribosome; F:zinc ion binding; C:ribosome
TRUE	[BLASTED, MAPPED, ANNOTATED]	TRINITY_DN1514_c0_g1_i116	ADB43613.1alcohol dehydrogenase 1	1426	5	5.3e-214	96.74	5	P:GO:0046294; F:GO:0004024; F:GO:0008270; F:GO:0051903; C:GO:0005829	P:formaldehyde catabolic process; F:alcohol dehydrogenase activity, zinc-dependent; F:zinc ion binding; F:S-(hydroxymethyl)glutathione dehydrogenase activity; C:cytosol	EC:1.1.1.284; EC:1.1.1.1; EC:1.1.1.71	S-(hydroxymethyl)glutathione dehydrogenase; Alcohol dehydrogenase; Alcohol dehydrogenase (NAD(P)(+))
TRUE	[BLASTED, MAPPED, ANNOTATED]	TRINITY_DN1514_c0_g1_i320	ADB43613.1alcohol dehydrogenase 1	1289	5	7.8e-217	96.78	16	P:GO:0009409; P:GO:0009413; P:GO:0009414; P:GO:0009651; P:GO:0009737; P:GO:0009744; P:GO:0031000; P:GO:0032355; P:GO:0042542; P:GO:0046686; P:GO:1900039; F:GO:0004022; F:GO:0008270; F:GO:0042803; C:GO:0005829; C:GO:0005886	P:response to cold; P:response to flooding; P:response to water deprivation; P:response to salt stress; P:response to abscisic acid; P:response to sucrose; P:response to caffeine; P:response to estradiol; P:response to hydrogen peroxide; P:response to cadmium ion; P:positive regulation of cellular response to hypoxia; F:alcohol dehydrogenase (NAD+) activity; F:zinc ion binding; F:protein homodime…	EC:1.1.1.1; EC:1.1.1.71	Alcohol dehydrogenase; Alcohol dehydrogenase (NAD(P)(+))
TRUE	[BLASTED, MAPPED, ANNOTATED]	TRINITY_DN1514_c0_g1_i256	ADB43613.1alcohol dehydrogenase 1	829	5	7.7e-141	96.69	2	F:GO:0008270; F:GO:0016491	F:zinc ion binding; F:oxidoreductase activity	EC:1	Oxidoreductases
TRUE	[BLASTED, MAPPED, ANNOTATED]	TRINITY_DN1514_c0_g1_i23	ADB43613.1alcohol dehydrogenase 1	1208	5	3.8e-213	96.51	5	P:GO:0046294; F:GO:0004024; F:GO:0008270; F:GO:0051903; C:GO:0005829	P:formaldehyde catabolic process; F:alcohol dehydrogenase activity, zinc-dependent; F:zinc ion binding; F:S-(hydroxymethyl)glutathione dehydrogenase activity; C:cytosol	EC:1.1.1.284; EC:1.1.1.1; EC:1.1.1.71	S-(hydroxymethyl)glutathione dehydrogenase; Alcohol dehydrogenase; Alcohol dehydrogenase (NAD(P)(+))
TRUE	[BLASTED, MAPPED, ANNOTATED]	TRINITY_DN1514_c0_g1_i178	ADB43613.1alcohol dehydrogenase 1	1426	5	2.6e-213	96.48	16	P:GO:0009409; P:GO:0009413; P:GO:0009414; P:GO:0009651; P:GO:0009737; P:GO:0009744; P:GO:0031000; P:GO:0032355; P:GO:0042542; P:GO:0046686; P:GO:1900039; F:GO:0004022; F:GO:0008270; F:GO:0042803; C:GO:0005829; C:GO:0005886	P:response to cold; P:response to flooding; P:response to water deprivation; P:response to salt stress; P:response to abscisic acid; P:response to sucrose; P:response to caffeine; P:response to estradiol; P:response to hydrogen peroxide; P:response to cadmium ion; P:positive regulation of cellular response to hypoxia; F:alcohol dehydrogenase (NAD+) activity; F:zinc ion binding; F:protein homodime…	EC:1.1.1.1; EC:1.1.1.71	Alcohol dehydrogenase; Alcohol dehydrogenase (NAD(P)(+))
TRUE	[BLASTED, MAPPED, ANNOTATED]	TRINITY_DN1514_c0_g1_i159	ADB43613.1alcohol dehydrogenase 1	1137	5	7.2e-182	95.52	16	P:GO:0009409; P:GO:0009413; P:GO:0009414; P:GO:0009651; P:GO:0009737; P:GO:0009744; P:GO:0031000; P:GO:0032355; P:GO:0042542; P:GO:0046686; P:GO:1900039; F:GO:0004022; F:GO:0008270; F:GO:0042803; C:GO:0005829; C:GO:0005886	P:response to cold; P:response to flooding; P:response to water deprivation; P:response to salt stress; P:response to abscisic acid; P:response to sucrose; P:response to caffeine; P:response to estradiol; P:response to hydrogen peroxide; P:response to cadmium ion; P:positive regulation of cellular response to hypoxia; F:alcohol dehydrogenase (NAD+) activity; F:zinc ion binding; F:protein homodime…	EC:1.1.1.1; EC:1.1.1.71	Alcohol dehydrogenase; Alcohol dehydrogenase (NAD(P)(+))
TRUE	[BLASTED, MAPPED, ANNOTATED]	TRINITY_DN1514_c0_g1_i1	ADB43613.1alcohol dehydrogenase 1	1345	5	2.5e-210	96.36	5	P:GO:0046294; F:GO:0004024; F:GO:0008270; F:GO:0051903; C:GO:0005829	P:formaldehyde catabolic process; F:alcohol dehydrogenase activity, zinc-dependent; F:zinc ion binding; F:S-(hydroxymethyl)glutathione dehydrogenase activity; C:cytosol	EC:1.1.1.284; EC:1.1.1.1; EC:1.1.1.71	S-(hydroxymethyl)glutathione dehydrogenase; Alcohol dehydrogenase; Alcohol dehydrogenase (NAD(P)(+))
TRUE	[BLASTED, MAPPED, ANNOTATED]	TRINITY_DN1514_c1_g1_i1	ADB43614.1alcohol dehydrogenase 2	309	5	1.9e-23	94.94	2	F:GO:0008270; F:GO:0016491	F:zinc ion binding; F:oxidoreductase activity	EC:1	Oxidoreductases
TRUE	[BLASTED, MAPPED, ANNOTATED]	TRINITY_DN1514_c0_g1_i94	ADB43614.1alcohol dehydrogenase 2	1375	5	8.9e-211	96.36	5	P:GO:0046294; F:GO:0004024; F:GO:0008270; F:GO:0051903; C:GO:0005829	P:formaldehyde catabolic process; F:alcohol dehydrogenase activity, zinc-dependent; F:zinc ion binding; F:S-(hydroxymethyl)glutathione dehydrogenase activity; C:cytosol	EC:1.1.1.284; EC:1.1.1.1; EC:1.1.1.71	S-(hydroxymethyl)glutathione dehydrogenase; Alcohol dehydrogenase; Alcohol dehydrogenase (NAD(P)(+))
TRUE	[BLASTED, MAPPED, ANNOTATED]	TRINITY_DN1514_c0_g1_i93	ADB43614.1alcohol dehydrogenase 2	1137	5	6.5e-183	95.58	16	P:GO:0009409; P:GO:0009413; P:GO:0009414; P:GO:0009651; P:GO:0009737; P:GO:0009744; P:GO:0031000; P:GO:0032355; P:GO:0042542; P:GO:0046686; P:GO:1900039; F:GO:0004022; F:GO:0008270; F:GO:0042803; C:GO:0005829; C:GO:0005886	P:response to cold; P:response to flooding; P:response to water deprivation; P:response to salt stress; P:response to abscisic acid; P:response to sucrose; P:response to caffeine; P:response to estradiol; P:response to hydrogen peroxide; P:response to cadmium ion; P:positive regulation of cellular response to hypoxia; F:alcohol dehydrogenase (NAD+) activity; F:zinc ion binding; F:protein homodime…	EC:1.1.1.1; EC:1.1.1.71	Alcohol dehydrogenase; Alcohol dehydrogenase (NAD(P)(+))
TRUE	[BLASTED, MAPPED, ANNOTATED]	TRINITY_DN1514_c0_g1_i4	ADB43614.1alcohol dehydrogenase 2	1238	5	6.6e-213	96.57	16	P:GO:0009409; P:GO:0009413; P:GO:0009414; P:GO:0009651; P:GO:0009737; P:GO:0009744; P:GO:0031000; P:GO:0032355; P:GO:0042542; P:GO:0046686; P:GO:1900039; F:GO:0004022; F:GO:0008270; F:GO:0042803; C:GO:0005829; C:GO:0005886	P:response to cold; P:response to flooding; P:response to water deprivation; P:response to salt stress; P:response to abscisic acid; P:response to sucrose; P:response to caffeine; P:response to estradiol; P:response to hydrogen peroxide; P:response to cadmium ion; P:positive regulation of cellular response to hypoxia; F:alcohol dehydrogenase (NAD+) activity; F:zinc ion binding; F:protein homodime…	EC:1.1.1.1; EC:1.1.1.71	Alcohol dehydrogenase; Alcohol dehydrogenase (NAD(P)(+))
TRUE	[BLASTED, MAPPED, ANNOTATED]	TRINITY_DN1514_c0_g1_i223	ADB43614.1alcohol dehydrogenase 2	1289	5	3.5e-217	97.1	5	P:GO:0046294; F:GO:0004024; F:GO:0008270; F:GO:0051903; C:GO:0005829	P:formaldehyde catabolic process; F:alcohol dehydrogenase activity, zinc-dependent; F:zinc ion binding; F:S-(hydroxymethyl)glutathione dehydrogenase activity; C:cytosol	EC:1.1.1.284; EC:1.1.1.1; EC:1.1.1.71	S-(hydroxymethyl)glutathione dehydrogenase; Alcohol dehydrogenase; Alcohol dehydrogenase (NAD(P)(+))
TRUE	[BLASTED, MAPPED, ANNOTATED]	TRINITY_DN1514_c0_g1_i294	ADB43614.1alcohol dehydrogenase 2	1375	5	1.2e-210	96.36	5	P:GO:0046294; F:GO:0004024; F:GO:0008270; F:GO:0051903; C:GO:0005829	P:formaldehyde catabolic process; F:alcohol dehydrogenase activity, zinc-dependent; F:zinc ion binding; F:S-(hydroxymethyl)glutathione dehydrogenase activity; C:cytosol	EC:1.1.1.284; EC:1.1.1.1; EC:1.1.1.71	S-(hydroxymethyl)glutathione dehydrogenase; Alcohol dehydrogenase; Alcohol dehydrogenase (NAD(P)(+))
TRUE	[BLASTED, MAPPED, ANNOTATED]	TRINITY_DN1514_c0_g1_i271	ADB43614.1alcohol dehydrogenase 2	859	5	7.7e-144	97.17	2	F:GO:0008270; F:GO:0016491	F:zinc ion binding; F:oxidoreductase activity	EC:1	Oxidoreductases
TRUE	[BLASTED, MAPPED, ANNOTATED]	TRINITY_DN1514_c0_g1_i263	ADB43614.1alcohol dehydrogenase 2	1238	5	1.5e-212	96.41	16	P:GO:0009409; P:GO:0009413; P:GO:0009414; P:GO:0009651; P:GO:0009737; P:GO:0009744; P:GO:0031000; P:GO:0032355; P:GO:0042542; P:GO:0046686; P:GO:1900039; F:GO:0004022; F:GO:0008270; F:GO:0042803; C:GO:0005829; C:GO:0005886	P:response to cold; P:response to flooding; P:response to water deprivation; P:response to salt stress; P:response to abscisic acid; P:response to sucrose; P:response to caffeine; P:response to estradiol; P:response to hydrogen peroxide; P:response to cadmium ion; P:positive regulation of cellular response to hypoxia; F:alcohol dehydrogenase (NAD+) activity; F:zinc ion binding; F:protein homodime…	EC:1.1.1.1; EC:1.1.1.71	Alcohol dehydrogenase; Alcohol dehydrogenase (NAD(P)(+))
TRUE	[BLASTED, MAPPED, ANNOTATED]	TRINITY_DN1514_c0_g1_i261	ADB43614.1alcohol dehydrogenase 2	567	5	1e-99	97.43	5	P:GO:0046294; F:GO:0004024; F:GO:0008270; F:GO:0051903; C:GO:0005829	P:formaldehyde catabolic process; F:alcohol dehydrogenase activity, zinc-dependent; F:zinc ion binding; F:S-(hydroxymethyl)glutathione dehydrogenase activity; C:cytosol	EC:1.1.1.284; EC:1.1.1.1; EC:1.1.1.71	S-(hydroxymethyl)glutathione dehydrogenase; Alcohol dehydrogenase; Alcohol dehydrogenase (NAD(P)(+))
TRUE	[BLASTED, MAPPED, ANNOTATED]	TRINITY_DN1514_c0_g1_i216	ADB43614.1alcohol dehydrogenase 2	829	5	2.4e-142	96.85	2	F:GO:0008270; F:GO:0016491	F:zinc ion binding; F:oxidoreductase activity	EC:1	Oxidoreductases
TRUE	[BLASTED, MAPPED, ANNOTATED]	TRINITY_DN1514_c0_g1_i124	ADB43614.1alcohol dehydrogenase 2	1426	5	1.4e-214	96.79	5	P:GO:0046294; F:GO:0004024; F:GO:0008270; F:GO:0051903; C:GO:0005829	P:formaldehyde catabolic process; F:alcohol dehydrogenase activity, zinc-dependent; F:zinc ion binding; F:S-(hydroxymethyl)glutathione dehydrogenase activity; C:cytosol	EC:1.1.1.284; EC:1.1.1.1; EC:1.1.1.71	S-(hydroxymethyl)glutathione dehydrogenase; Alcohol dehydrogenase; Alcohol dehydrogenase (NAD(P)(+))
TRUE	[BLASTED, MAPPED, ANNOTATED]	TRINITY_DN14139_c0_g1_i1	ADG38596.1AT3G52930-like protein	255	5	1.8e-40	100	2	P:GO:0006096; F:GO:0004332	P:glycolytic process; F:fructose-bisphosphate aldolase activity	EC:4.1.2.13	Fructose-bisphosphate aldolase
TRUE	[BLASTED, MAPPED, ANNOTATED]	TRINITY_DN19803_c0_g1_i1	ADO62712.1p-hydroxyphenylpyruvate dioxygenase	1618	5	1.6e-251	94.02	3	P:GO:0006572; F:GO:0003868; F:GO:0046872	P:tyrosine catabolic process; F:4-hydroxyphenylpyruvate dioxygenase activity; F:metal ion binding	EC:1.13.11.27	4-hydroxyphenylpyruvate dioxygenase
TRUE	[BLASTED, MAPPED, ANNOTATED]	TRINITY_DN3217_c0_g1_i20	ADR71239.160S ribosomal protein L3A	377	5	1.5e-51	100	3	P:GO:0006412; F:GO:0003735; C:GO:0005840	P:translation; F:structural constituent of ribosome; C:ribosome
TRUE	[BLASTED, MAPPED, ANNOTATED]	TRINITY_DN21466_c0_g1_i1	ADR71306.1 50S ribosomal protein L20	645	5	1.3e-58	96.64	5	P:GO:0000027; P:GO:0006412; F:GO:0003735; F:GO:0019843; C:GO:0005840	P:ribosomal large subunit assembly; P:translation; F:structural constituent of ribosome; F:rRNA binding; C:ribosome
TRUE	[BLASTED]	TRINITY_DN16688_c0_g1_i1	ADR71308.1hypothetical protein 30	283	5	5.8e-32	87.06
TRUE	[BLASTED, MAPPED, ANNOTATED]	TRINITY_DN19696_c0_g1_i1	ADV39942.1reverse transcriptase	1682	5	1.4e-237	68.49	2	P:GO:0006278; F:GO:0003964	P:RNA-dependent DNA biosynthetic process; F:RNA-directed DNA polymerase activity	EC:2.7.7.49	RNA-directed DNA polymerase
TRUE	[BLASTED]	TRINITY_DN9406_c0_g1_i1	ADW77255.1CLE01 protein	220	5	2.4e-09	73.43
TRUE	[BLASTED, MAPPED, ANNOTATED]	TRINITY_DN19883_c0_g1_i1	ADX97319.1LEAFY-like protein	1238	5	8.6e-213	98.32	2	P:GO:0006355; F:GO:0003677	P:regulation of transcription, DNA-templated; F:DNA binding
TRUE	[BLASTED, MAPPED, ANNOTATED]	TRINITY_DN1270_c0_g1_i3	ADX97321.1glyceraldehyde-3-phosphate dehydrogenase	1514	5	6.6e-223	97.21	4	P:GO:0006006; F:GO:0016620; F:GO:0050661; F:GO:0051287	P:glucose metabolic process; F:oxidoreductase activity, acting on the aldehyde or oxo group of donors, NAD or NADP as acceptor; F:NADP binding; F:NAD binding	EC:1.2.1	Acting on the aldehyde or oxo group of donors
TRUE	[BLASTED, MAPPED, ANNOTATED]	TRINITY_DN1270_c0_g1_i1	ADX97321.1glyceraldehyde-3-phosphate dehydrogenase	1573	5	1.7e-221	97.31	4	P:GO:0006006; F:GO:0016620; F:GO:0050661; F:GO:0051287	P:glucose metabolic process; F:oxidoreductase activity, acting on the aldehyde or oxo group of donors, NAD or NADP as acceptor; F:NADP binding; F:NAD binding	EC:1.2.1	Acting on the aldehyde or oxo group of donors
TRUE	[BLASTED, MAPPED, ANNOTATED]	TRINITY_DN4989_c0_g1_i14	ADX97325.1glycolate oxidase	2084	5	3.3e-180	66.85	1	F:GO:0003973	F:(S)-2-hydroxy-acid oxidase activity	EC:1.1.3.15	(S)-2-hydroxy-acid oxidase
TRUE	[BLASTED, MAPPED, ANNOTATED]	TRINITY_DN4989_c0_g1_i26	ADX97325.1glycolate oxidase	466	5	1.8e-54	98.81	5	P:GO:0009854; F:GO:0010181; F:GO:0052852; F:GO:0052853; F:GO:0052854	P:oxidative photosynthetic carbon pathway; F:FMN binding; F:very-long-chain-(S)-2-hydroxy-acid oxidase activity; F:long-chain-(S)-2-hydroxy-long-chain-acid oxidase activity; F:medium-chain-(S)-2-hydroxy-acid oxidase activity	EC:1.1.3.15	(S)-2-hydroxy-acid oxidase
TRUE	[BLASTED, MAPPED, ANNOTATED]	TRINITY_DN4989_c0_g1_i28	ADX97325.1glycolate oxidase	720	5	1.2e-105	99.22	5	P:GO:0009854; F:GO:0010181; F:GO:0052852; F:GO:0052853; F:GO:0052854	P:oxidative photosynthetic carbon pathway; F:FMN binding; F:very-long-chain-(S)-2-hydroxy-acid oxidase activity; F:long-chain-(S)-2-hydroxy-long-chain-acid oxidase activity; F:medium-chain-(S)-2-hydroxy-acid oxidase activity	EC:1.1.3.15	(S)-2-hydroxy-acid oxidase
TRUE	[BLASTED, MAPPED, ANNOTATED]	TRINITY_DN4989_c0_g1_i49	ADX97325.1glycolate oxidase	2062	5	8.3e-144	98.72	5	P:GO:0009854; F:GO:0010181; F:GO:0052852; F:GO:0052853; F:GO:0052854	P:oxidative photosynthetic carbon pathway; F:FMN binding; F:very-long-chain-(S)-2-hydroxy-acid oxidase activity; F:long-chain-(S)-2-hydroxy-long-chain-acid oxidase activity; F:medium-chain-(S)-2-hydroxy-acid oxidase activity	EC:1.1.3.15	(S)-2-hydroxy-acid oxidase
TRUE	[BLASTED, MAPPED, ANNOTATED]	TRINITY_DN4989_c0_g1_i57	ADX97325.1glycolate oxidase	2099	5	8.8e-101	97.69	5	P:GO:0009854; F:GO:0010181; F:GO:0052852; F:GO:0052853; F:GO:0052854	P:oxidative photosynthetic carbon pathway; F:FMN binding; F:very-long-chain-(S)-2-hydroxy-acid oxidase activity; F:long-chain-(S)-2-hydroxy-long-chain-acid oxidase activity; F:medium-chain-(S)-2-hydroxy-acid oxidase activity	EC:1.1.3.15	(S)-2-hydroxy-acid oxidase
TRUE	[BLASTED, MAPPED, ANNOTATED]	TRINITY_DN4989_c0_g1_i70	ADX97325.1glycolate oxidase	1478	5	2.7e-197	98.05	5	P:GO:0009854; F:GO:0010181; F:GO:0052852; F:GO:0052853; F:GO:0052854	P:oxidative photosynthetic carbon pathway; F:FMN binding; F:very-long-chain-(S)-2-hydroxy-acid oxidase activity; F:long-chain-(S)-2-hydroxy-long-chain-acid oxidase activity; F:medium-chain-(S)-2-hydroxy-acid oxidase activity	EC:1.1.3.15	(S)-2-hydroxy-acid oxidase
TRUE	[BLASTED, MAPPED, ANNOTATED]	TRINITY_DN4989_c0_g1_i71	ADX97325.1glycolate oxidase	718	5	2e-105	99.22	5	P:GO:0009854; F:GO:0010181; F:GO:0052852; F:GO:0052853; F:GO:0052854	P:oxidative photosynthetic carbon pathway; F:FMN binding; F:very-long-chain-(S)-2-hydroxy-acid oxidase activity; F:long-chain-(S)-2-hydroxy-long-chain-acid oxidase activity; F:medium-chain-(S)-2-hydroxy-acid oxidase activity	EC:1.1.3.15	(S)-2-hydroxy-acid oxidase
TRUE	[BLASTED, MAPPED, ANNOTATED]	TRINITY_DN4989_c0_g1_i77	ADX97325.1glycolate oxidase	2116	5	8.9e-101	97.69	5	P:GO:0009854; F:GO:0010181; F:GO:0052852; F:GO:0052853; F:GO:0052854	P:oxidative photosynthetic carbon pathway; F:FMN binding; F:very-long-chain-(S)-2-hydroxy-acid oxidase activity; F:long-chain-(S)-2-hydroxy-long-chain-acid oxidase activity; F:medium-chain-(S)-2-hydroxy-acid oxidase activity	EC:1.1.3.15	(S)-2-hydroxy-acid oxidase
TRUE	[BLASTED, MAPPED, ANNOTATED]	TRINITY_DN4989_c0_g1_i78	ADX97325.1glycolate oxidase	2086	5	2.5e-180	66.85	1	F:GO:0003973	F:(S)-2-hydroxy-acid oxidase activity	EC:1.1.3.15	(S)-2-hydroxy-acid oxidase
TRUE	[BLASTED, MAPPED, ANNOTATED]	TRINITY_DN4989_c0_g1_i8	ADX97325.1glycolate oxidase	2079	5	6.4e-144	98.72	5	P:GO:0009854; F:GO:0010181; F:GO:0052852; F:GO:0052853; F:GO:0052854	P:oxidative photosynthetic carbon pathway; F:FMN binding; F:very-long-chain-(S)-2-hydroxy-acid oxidase activity; F:long-chain-(S)-2-hydroxy-long-chain-acid oxidase activity; F:medium-chain-(S)-2-hydroxy-acid oxidase activity	EC:1.1.3.15	(S)-2-hydroxy-acid oxidase
TRUE	[BLASTED, MAPPED, ANNOTATED]	TRINITY_DN1093_c0_g1_i17	ADX97327.1actin 7	1548	5	2.1e-216	99.58	3	F:GO:0005524; C:GO:0005737; C:GO:0005856	F:ATP binding; C:cytoplasm; C:cytoskeleton
TRUE	[BLASTED, MAPPED, ANNOTATED]	TRINITY_DN1093_c0_g1_i118	ADX97327.1actin 7	1466	5	2.6e-216	99.42	3	F:GO:0005524; C:GO:0005737; C:GO:0005856	F:ATP binding; C:cytoplasm; C:cytoskeleton
TRUE	[BLASTED, MAPPED, ANNOTATED]	TRINITY_DN1093_c0_g1_i114	ADX97327.1actin 7	1433	5	2.5e-216	99.52	2	F:GO:0005524; C:GO:0005856	F:ATP binding; C:cytoskeleton
TRUE	[BLASTED, MAPPED, ANNOTATED]	TRINITY_DN5990_c1_g1_i2	ADX97327.1actin 7	505	5	1.1e-86	100	3	F:GO:0005524; C:GO:0005737; C:GO:0005856	F:ATP binding; C:cytoplasm; C:cytoskeleton
TRUE	[BLASTED, MAPPED, ANNOTATED]	TRINITY_DN5990_c1_g1_i1	ADX97327.1actin 7	505	5	1.1e-86	100	3	F:GO:0005524; C:GO:0005737; C:GO:0005856	F:ATP binding; C:cytoplasm; C:cytoskeleton
TRUE	[BLASTED, MAPPED, ANNOTATED]	TRINITY_DN6584_c0_g1_i13	ADX97329.1sulfotransferase-like protein	1256	5	1.2e-198	88.08	3	P:GO:0051923; F:GO:0008146; C:GO:0005737	P:sulfation; F:sulfotransferase activity; C:cytoplasm	EC:2.8.2	Transferring sulfur-containing groups
TRUE	[BLASTED, MAPPED, ANNOTATED]	TRINITY_DN5936_c0_g1_i4	ADX97330.1small nuclear ribonucleoprotein	1081	5	1.7e-63	96.72	4	P:GO:0000956; P:GO:0006397; F:GO:0000339; C:GO:0000932	P:nuclear-transcribed mRNA catabolic process; P:mRNA processing; F:RNA cap binding; C:P-body
TRUE	[BLASTED, MAPPED, ANNOTATED]	TRINITY_DN5936_c0_g1_i20	ADX97330.1small nuclear ribonucleoprotein	1080	5	1.7e-63	96.72	4	P:GO:0000956; P:GO:0006397; F:GO:0000339; C:GO:0000932	P:nuclear-transcribed mRNA catabolic process; P:mRNA processing; F:RNA cap binding; C:P-body
TRUE	[BLASTED, MAPPED, ANNOTATED]	TRINITY_DN16700_c0_g2_i1	AEI83424.1 chloroplast ferredoxin I	865	5	1.1e-68	92.1	5	P:GO:0022900; F:GO:0009055; F:GO:0046872; F:GO:0051537; C:GO:0009507	P:electron transport chain; F:electron transfer activity; F:metal ion binding; F:2 iron, 2 sulfur cluster binding; C:chloroplast	EC:1	Oxidoreductases
TRUE	[BLASTED, MAPPED, ANNOTATED]	TRINITY_DN17047_c0_g2_i1	AEK05506.1fumarylacetoacetate hydrolase	550	5	8.9e-45	93.56	5	P:GO:0006559; P:GO:0006572; F:GO:0004334; F:GO:0046872; C:GO:0016021	P:L-phenylalanine catabolic process; P:tyrosine catabolic process; F:fumarylacetoacetase activity; F:metal ion binding; C:integral component of membrane	EC:3.7.1.2	Fumarylacetoacetase
TRUE	[BLASTED, MAPPED, ANNOTATED]	TRINITY_DN2949_c1_g1_i10	AEK98798.1 ubiquitin	627	5	1.6e-61	88.56	1	C:GO:0005737	C:cytoplasm
TRUE	[BLASTED, MAPPED, ANNOTATED]	TRINITY_DN7746_c0_g1_i2	AEO31475.1WRKY transcription factor 11-2	509	5	6.5e-42	90.76	5	P:GO:0006355; P:GO:0010020; P:GO:0032955; F:GO:0003700; F:GO:0043565	P:regulation of transcription, DNA-templated; P:chloroplast fission; P:regulation of division septum assembly; F:DNA-binding transcription factor activity; F:sequence-specific DNA binding
TRUE	[BLASTED, MAPPED, ANNOTATED]	TRINITY_DN6476_c0_g1_i3	AEO31524.1WRKY transcription factor 2-7	978	5	3.7e-86	72.66	1	F:GO:0003677	F:DNA binding
TRUE	[BLASTED, MAPPED, ANNOTATED]	TRINITY_DN1082_c0_g1_i6	AEO45959.1SEPALLATA3-like protein	1161	5	8.5e-130	95.25	4	P:GO:0045944; F:GO:0000978; F:GO:0000981; F:GO:0046983	P:positive regulation of transcription by RNA polymerase II; F:RNA polymerase II cis-regulatory region sequence-specific DNA binding; F:DNA-binding transcription factor activity, RNA polymerase II-specific; F:protein dimerization activity
TRUE	[BLASTED, MAPPED, ANNOTATED]	TRINITY_DN1082_c0_g1_i2	AEO45959.1SEPALLATA3-like protein	1181	5	2.3e-130	95.25	4	P:GO:0045944; F:GO:0000978; F:GO:0000981; F:GO:0046983	P:positive regulation of transcription by RNA polymerase II; F:RNA polymerase II cis-regulatory region sequence-specific DNA binding; F:DNA-binding transcription factor activity, RNA polymerase II-specific; F:protein dimerization activity
TRUE	[BLASTED, MAPPED, ANNOTATED]	TRINITY_DN1093_c0_g1_i39	AEO45960.1actin 4	1612	5	9.8e-217	99.79	3	F:GO:0005524; C:GO:0005737; C:GO:0005856	F:ATP binding; C:cytoplasm; C:cytoskeleton
TRUE	[BLASTED, MAPPED, ANNOTATED]	TRINITY_DN1093_c0_g1_i3	AEO45960.1actin 4	1530	5	1.2e-216	99.63	3	F:GO:0005524; C:GO:0005737; C:GO:0005856	F:ATP binding; C:cytoplasm; C:cytoskeleton
TRUE	[BLASTED, MAPPED, ANNOTATED]	TRINITY_DN1093_c0_g1_i85	AEO45960.1actin 4	1518	5	9.2e-217	99.63	3	F:GO:0005524; C:GO:0005737; C:GO:0005856	F:ATP binding; C:cytoplasm; C:cytoskeleton
TRUE	[BLASTED, MAPPED, ANNOTATED]	TRINITY_DN1093_c0_g1_i16	AEO45960.1actin 4	1600	5	7.4e-217	99.79	3	F:GO:0005524; C:GO:0005737; C:GO:0005856	F:ATP binding; C:cytoplasm; C:cytoskeleton
TRUE	[BLASTED, MAPPED, ANNOTATED]	TRINITY_DN10713_c0_g1_i7	AEQ29521.1phytoene desaturase	751	5	1.1e-82	84.85	4	P:GO:0016117; F:GO:0016166; C:GO:0009534; C:GO:0016020	P:carotenoid biosynthetic process; F:phytoene dehydrogenase activity; C:chloroplast thylakoid; C:membrane	EC:1.3	Acting on the CH-CH group of donors
TRUE	[BLASTED, MAPPED, ANNOTATED]	TRINITY_DN10713_c0_g1_i6	AEQ29521.1phytoene desaturase	539	5	1.9e-36	78.49	4	P:GO:0016117; F:GO:0016166; C:GO:0009507; C:GO:0016020	P:carotenoid biosynthetic process; F:phytoene dehydrogenase activity; C:chloroplast; C:membrane	EC:1.3	Acting on the CH-CH group of donors
TRUE	[BLASTED, MAPPED, ANNOTATED]	TRINITY_DN10713_c0_g1_i5	AEQ29521.1phytoene desaturase	1873	5	2e-285	93.3	4	P:GO:0016117; F:GO:0016166; C:GO:0009507; C:GO:0016020	P:carotenoid biosynthetic process; F:phytoene dehydrogenase activity; C:chloroplast; C:membrane	EC:1.3	Acting on the CH-CH group of donors
TRUE	[BLASTED, MAPPED, ANNOTATED]	TRINITY_DN10713_c0_g1_i13	AEQ29521.1phytoene desaturase	1875	5	2e-285	93.3	4	P:GO:0016117; F:GO:0016166; C:GO:0009507; C:GO:0016020	P:carotenoid biosynthetic process; F:phytoene dehydrogenase activity; C:chloroplast; C:membrane	EC:1.3	Acting on the CH-CH group of donors
TRUE	[BLASTED, MAPPED, ANNOTATED]	TRINITY_DN49_c0_g1_i4	AER34988.1AGAMOUS-like protein	1087	5	1.1e-123	96.47	4	P:GO:0045944; F:GO:0000977; F:GO:0003700; F:GO:0046983	P:positive regulation of transcription by RNA polymerase II; F:RNA polymerase II transcription regulatory region sequence-specific DNA binding; F:DNA-binding transcription factor activity; F:protein dimerization activity
TRUE	[BLASTED, MAPPED, ANNOTATED]	TRINITY_DN6684_c0_g1_i1	AER34989.1AGAMOUS-like protein	590	5	1.4e-80	96.54	4	P:GO:0045944; F:GO:0000977; F:GO:0003700; F:GO:0046983	P:positive regulation of transcription by RNA polymerase II; F:RNA polymerase II transcription regulatory region sequence-specific DNA binding; F:DNA-binding transcription factor activity; F:protein dimerization activity
TRUE	[BLASTED, MAPPED, ANNOTATED]	TRINITY_DN6684_c0_g1_i3	AER34989.1AGAMOUS-like protein	919	5	9.5e-124	94.66	4	P:GO:0045944; F:GO:0000977; F:GO:0003700; F:GO:0046983	P:positive regulation of transcription by RNA polymerase II; F:RNA polymerase II transcription regulatory region sequence-specific DNA binding; F:DNA-binding transcription factor activity; F:protein dimerization activity
TRUE	[BLASTED, MAPPED, ANNOTATED]	TRINITY_DN6684_c0_g1_i4	AER34989.1AGAMOUS-like protein	939	5	3.4e-121	95.09	4	P:GO:0045944; F:GO:0000977; F:GO:0003700; F:GO:0046983	P:positive regulation of transcription by RNA polymerase II; F:RNA polymerase II transcription regulatory region sequence-specific DNA binding; F:DNA-binding transcription factor activity; F:protein dimerization activity
TRUE	[BLASTED, MAPPED, ANNOTATED]	TRINITY_DN6684_c0_g1_i5	AER34989.1AGAMOUS-like protein	570	5	3.8e-83	96.77	4	P:GO:0045944; F:GO:0000977; F:GO:0003700; F:GO:0046983	P:positive regulation of transcription by RNA polymerase II; F:RNA polymerase II transcription regulatory region sequence-specific DNA binding; F:DNA-binding transcription factor activity; F:protein dimerization activity
TRUE	[BLASTED, MAPPED, ANNOTATED]	TRINITY_DN6684_c0_g2_i1	AER34989.1AGAMOUS-like protein	217	5	1.6e-18	81.69	4	P:GO:0045944; F:GO:0000978; F:GO:0000981; F:GO:0046983	P:positive regulation of transcription by RNA polymerase II; F:RNA polymerase II cis-regulatory region sequence-specific DNA binding; F:DNA-binding transcription factor activity, RNA polymerase II-specific; F:protein dimerization activity
TRUE	[BLASTED]	TRINITY_DN3466_c0_g1_i7	AES63088.1 DUF1685 family protein	1584	1	2.8e-06	83.78
TRUE	[BLASTED]	TRINITY_DN3466_c0_g1_i3	AES63088.1 DUF1685 family protein	1428	1	2.5e-06	83.78
TRUE	[BLASTED, MAPPED, ANNOTATED]	TRINITY_DN5384_c0_g1_i3	AES77675.1core histone H2A/H2B/H3/H4	526	5	1.8e-66	98.33	4	F:GO:0003677; F:GO:0046982; C:GO:0000786; C:GO:0016021	F:DNA binding; F:protein heterodimerization activity; C:nucleosome; C:integral component of membrane
TRUE	[BLASTED, MAPPED, ANNOTATED]	TRINITY_DN5384_c0_g1_i8	AES77675.1core histone H2A/H2B/H3/H4	525	5	1.4e-66	96.87	4	F:GO:0003677; F:GO:0046982; C:GO:0000786; C:GO:0016021	F:DNA binding; F:protein heterodimerization activity; C:nucleosome; C:integral component of membrane
TRUE	[BLASTED, MAPPED, ANNOTATED]	TRINITY_DN5384_c0_g1_i14	AES77675.1core histone H2A/H2B/H3/H4	527	5	2.3e-66	98.33	4	F:GO:0003677; F:GO:0046982; C:GO:0000786; C:GO:0016021	F:DNA binding; F:protein heterodimerization activity; C:nucleosome; C:integral component of membrane
TRUE	[BLASTED, MAPPED, ANNOTATED]	TRINITY_DN1252_c0_g1_i5	AES87819.1hypothetical protein MTR_4g035030	1494	5	4.9e-13	81.28	1	C:GO:0016020	C:membrane
TRUE	[BLASTED, MAPPED]	TRINITY_DN1252_c0_g1_i2	AES87819.1hypothetical protein MTR_4g035030	2537	5	7.1e-12	78.14	3	F:GO:0005524; C:GO:0016020; C:GO:0016021	F:ATP binding; C:membrane; C:integral component of membrane
TRUE	[BLASTED, MAPPED]	TRINITY_DN1252_c0_g1_i10	AES87819.1hypothetical protein MTR_4g035030	2536	5	7.1e-12	78.14	3	F:GO:0005524; C:GO:0016020; C:GO:0016021	F:ATP binding; C:membrane; C:integral component of membrane
TRUE	[BLASTED]	TRINITY_DN2662_c0_g1_i25	AES90661.1 zinc-binding protein	568	5	9.6e-34	98.2
TRUE	[BLASTED]	TRINITY_DN2662_c0_g1_i13	AES90661.1 zinc-binding protein	568	5	9.6e-34	98.2
TRUE	[BLASTED, MAPPED, ANNOTATED]	TRINITY_DN4881_c0_g1_i1	AES94713.1 Myb/SANT-like DNA-binding domain protein	854	5	2.6e-112	71.47	1	F:GO:0003677	F:DNA binding
TRUE	[BLASTED, MAPPED, ANNOTATED]	TRINITY_DN20083_c0_g1_i1	AEV45821.1 polyprotein	11431	5	1.1e-117	43.67	1	F:GO:0003824	F:catalytic activity
TRUE	[BLASTED, MAPPED]	TRINITY_DN1397_c0_g1_i132	AFD53814.1hypothetical protein, partial	478	1	9.3e-06	52.73	2	C:GO:0016020; C:GO:0016021	C:membrane; C:integral component of membrane
TRUE	[BLASTED, MAPPED]	TRINITY_DN6507_c0_g1_i2	AFD53814.1hypothetical protein, partial	490	1	3e-12	65.48	2	C:GO:0016020; C:GO:0016021	C:membrane; C:integral component of membrane
TRUE	[BLASTED, MAPPED]	TRINITY_DN1397_c0_g1_i36	AFD53814.1hypothetical protein, partial	426	1	5.4e-05	54.29	2	C:GO:0016020; C:GO:0016021	C:membrane; C:integral component of membrane
TRUE	[BLASTED, MAPPED]	TRINITY_DN1397_c0_g1_i26	AFD53814.1hypothetical protein, partial	406	1	8.7e-05	57.63	2	C:GO:0016020; C:GO:0016021	C:membrane; C:integral component of membrane
TRUE	[BLASTED, MAPPED]	TRINITY_DN1397_c0_g1_i139	AFD53814.1hypothetical protein, partial	520	2	3.6e-11	69.19	2	C:GO:0016020; C:GO:0016021	C:membrane; C:integral component of membrane
TRUE	[BLASTED, MAPPED]	TRINITY_DN1397_c0_g1_i136	AFD53814.1hypothetical protein, partial	387	1	4.9e-05	54.29	2	C:GO:0016020; C:GO:0016021	C:membrane; C:integral component of membrane
TRUE	[BLASTED, MAPPED]	TRINITY_DN1397_c0_g1_i7	AFD53814.1hypothetical protein, partial	517	1	1e-05	52.73	2	C:GO:0016020; C:GO:0016021	C:membrane; C:integral component of membrane
TRUE	[BLASTED, MAPPED]	TRINITY_DN6507_c0_g1_i1	AFD53814.1hypothetical protein, partial	321	1	1.5e-12	63.33	2	C:GO:0016020; C:GO:0016021	C:membrane; C:integral component of membrane
TRUE	[BLASTED, MAPPED, ANNOTATED]	TRINITY_DN943_c0_g1_i187	AFE85918.1phytoene synthase	1672	5	3.1e-242	92.39	4	P:GO:0016117; F:GO:0004311; F:GO:0016767; C:GO:0016021	P:carotenoid biosynthetic process; F:farnesyltranstransferase activity; F:geranylgeranyl-diphosphate geranylgeranyltransferase activity; C:integral component of membrane	EC:2.5.1.29; EC:2.5.1.32; EC:2.5.1.10	Geranylgeranyl diphosphate synthase; 15-cis-phytoene synthase; (2E,6E)-farnesyl diphosphate synthase
TRUE	[BLASTED, MAPPED, ANNOTATED]	TRINITY_DN943_c0_g1_i10	AFE85918.1phytoene synthase	1651	5	5.7e-236	92.53	4	P:GO:0016117; F:GO:0004311; F:GO:0016767; C:GO:0016021	P:carotenoid biosynthetic process; F:farnesyltranstransferase activity; F:geranylgeranyl-diphosphate geranylgeranyltransferase activity; C:integral component of membrane	EC:2.5.1.29; EC:2.5.1.32; EC:2.5.1.10	Geranylgeranyl diphosphate synthase; 15-cis-phytoene synthase; (2E,6E)-farnesyl diphosphate synthase
TRUE	[BLASTED, MAPPED, ANNOTATED]	TRINITY_DN13213_c0_g1_i3	AFG18185.1auxin influx carrier component	2192	5	5e-280	96.76	2	P:GO:0006865; C:GO:0016021	P:amino acid transport; C:integral component of membrane
TRUE	[BLASTED, MAPPED, ANNOTATED]	TRINITY_DN13213_c0_g1_i5	AFG18185.1auxin influx carrier component	1904	5	3.3e-280	96.76	2	P:GO:0006865; C:GO:0016021	P:amino acid transport; C:integral component of membrane
TRUE	[BLASTED, MAPPED, ANNOTATED]	TRINITY_DN13213_c0_g1_i6	AFG18185.1auxin influx carrier component	1811	5	3.1e-280	96.76	2	P:GO:0006865; C:GO:0016021	P:amino acid transport; C:integral component of membrane
TRUE	[BLASTED, MAPPED, ANNOTATED]	TRINITY_DN8783_c1_g1_i1	AFG18186.1auxin influx carrier component	209	5	4.9e-28	98.26	2	P:GO:0006865; C:GO:0016021	P:amino acid transport; C:integral component of membrane
TRUE	[BLASTED, MAPPED, ANNOTATED]	TRINITY_DN8783_c0_g1_i7	AFG18186.1auxin influx carrier component	1535	5	1.9e-241	97.12	3	P:GO:0006865; C:GO:0005886; C:GO:0016021	P:amino acid transport; C:plasma membrane; C:integral component of membrane
TRUE	[BLASTED, MAPPED, ANNOTATED]	TRINITY_DN8783_c0_g1_i4	AFG18186.1auxin influx carrier component	1655	5	7.3e-268	98.1	3	P:GO:0006865; C:GO:0005886; C:GO:0016021	P:amino acid transport; C:plasma membrane; C:integral component of membrane
TRUE	[BLASTED, MAPPED, ANNOTATED]	TRINITY_DN8783_c0_g1_i23	AFG18186.1auxin influx carrier component	1655	5	2.3e-269	98.1	3	P:GO:0006865; C:GO:0005886; C:GO:0016021	P:amino acid transport; C:plasma membrane; C:integral component of membrane
TRUE	[BLASTED, MAPPED, ANNOTATED]	TRINITY_DN8783_c0_g1_i17	AFG18186.1auxin influx carrier component	1725	5	2.2e-270	98.23	3	P:GO:0006865; C:GO:0005886; C:GO:0016021	P:amino acid transport; C:plasma membrane; C:integral component of membrane
TRUE	[BLASTED, MAPPED, ANNOTATED]	TRINITY_DN8783_c0_g1_i1	AFG18186.1auxin influx carrier component	1725	5	5.1e-272	98.23	3	P:GO:0006865; C:GO:0005886; C:GO:0016021	P:amino acid transport; C:plasma membrane; C:integral component of membrane
TRUE	[BLASTED, MAPPED, ANNOTATED]	TRINITY_DN11453_c0_g1_i13	AFG18187.1auxin influx carrier component	1849	5	2.9e-281	96.76	2	P:GO:0006865; C:GO:0016021	P:amino acid transport; C:integral component of membrane
TRUE	[BLASTED, MAPPED, ANNOTATED]	TRINITY_DN11453_c0_g1_i10	AFG18188.1auxin influx carrier component	1665	5	8.7e-293	97.78	2	P:GO:0006865; C:GO:0016021	P:amino acid transport; C:integral component of membrane
TRUE	[BLASTED, MAPPED, ANNOTATED]	TRINITY_DN2626_c0_g1_i14	AFJ52720.1farnesyl pyrophosphate synthase	1280	5	1e-176	96.54	2	P:GO:0008299; F:GO:0004161	P:isoprenoid biosynthetic process; F:dimethylallyltranstransferase activity	EC:2.5.1.1	Dimethylallyltranstransferase
TRUE	[BLASTED, MAPPED, ANNOTATED]	TRINITY_DN2626_c0_g1_i9	AFJ52720.1farnesyl pyrophosphate synthase	1259	5	1.7e-195	96.32	2	P:GO:0008299; F:GO:0004161	P:isoprenoid biosynthetic process; F:dimethylallyltranstransferase activity	EC:2.5.1.1	Dimethylallyltranstransferase
TRUE	[BLASTED, MAPPED, ANNOTATED]	TRINITY_DN2626_c0_g1_i8	AFJ52720.1farnesyl pyrophosphate synthase	1259	5	1.7e-192	96.2	2	P:GO:0008299; F:GO:0004161	P:isoprenoid biosynthetic process; F:dimethylallyltranstransferase activity	EC:2.5.1.1	Dimethylallyltranstransferase
TRUE	[BLASTED, MAPPED, ANNOTATED]	TRINITY_DN2626_c0_g1_i6	AFJ52720.1farnesyl pyrophosphate synthase	1087	5	4.2e-147	96.2	2	P:GO:0008299; F:GO:0004161	P:isoprenoid biosynthetic process; F:dimethylallyltranstransferase activity	EC:2.5.1.1	Dimethylallyltranstransferase
TRUE	[BLASTED, MAPPED, ANNOTATED]	TRINITY_DN2626_c0_g1_i1	AFJ52720.1farnesyl pyrophosphate synthase	1397	5	1.8e-198	96.32	2	P:GO:0008299; F:GO:0004161	P:isoprenoid biosynthetic process; F:dimethylallyltranstransferase activity	EC:2.5.1.1	Dimethylallyltranstransferase
TRUE	[BLASTED, MAPPED, ANNOTATED]	TRINITY_DN19267_c0_g1_i5	AFJ52721.1geranyl diphosphate synthase	373	5	7.1e-54	87.12	2	P:GO:0008299; F:GO:0004161	P:isoprenoid biosynthetic process; F:dimethylallyltranstransferase activity	EC:2.5.1.1	Dimethylallyltranstransferase
TRUE	[BLASTED, MAPPED, ANNOTATED]	TRINITY_DN19267_c0_g1_i6	AFJ52721.1geranyl diphosphate synthase	1333	5	3.2e-229	93.73	2	P:GO:0008299; F:GO:0004161	P:isoprenoid biosynthetic process; F:dimethylallyltranstransferase activity	EC:2.5.1.1	Dimethylallyltranstransferase
TRUE	[BLASTED, MAPPED, ANNOTATED]	TRINITY_DN19267_c0_g1_i4	AFJ52721.1geranyl diphosphate synthase	280	5	4.7e-34	93.71	2	P:GO:0008299; F:GO:0004161	P:isoprenoid biosynthetic process; F:dimethylallyltranstransferase activity	EC:2.5.1.1	Dimethylallyltranstransferase
TRUE	[BLASTED, MAPPED, ANNOTATED]	TRINITY_DN15153_c0_g1_i1	AFJ53076.1enone oxidoreductase	1560	5	4.1e-204	94.23	3	F:GO:0003960; F:GO:0008270; F:GO:0016628	F:NADPH:quinone reductase activity; F:zinc ion binding; F:oxidoreductase activity, acting on the CH-CH group of donors, NAD or NADP as acceptor	EC:1.6.5.5; EC:1.3.1	NADPH:quinone reductase; Acting on the CH-CH group of donors
TRUE	[BLASTED]	TRINITY_DN16122_c0_g1_i1	AFK41435.1unknown	230	1	0.00092	60.87
TRUE	[BLASTED]	TRINITY_DN5438_c0_g1_i2	AFK41794.1unknown	440	5	2.8e-09	58.08
TRUE	[BLASTED, MAPPED, ANNOTATED]	TRINITY_DN6577_c0_g1_i2	AFV61815.1photosystem I assembly protein ycf3	740	5	1.9e-29	100	2	P:GO:0015979; C:GO:0009535	P:photosynthesis; C:chloroplast thylakoid membrane
TRUE	[BLASTED, MAPPED, ANNOTATED]	TRINITY_DN12593_c0_g1_i1	AFX93791.1cytochrome b	339	5	1.4e-51	98.39	6	P:GO:0022904; P:GO:1902600; F:GO:0008121; F:GO:0046872; C:GO:0005743; C:GO:0045275	P:respiratory electron transport chain; P:proton transmembrane transport; F:ubiquinol-cytochrome-c reductase activity; F:metal ion binding; C:mitochondrial inner membrane; C:respiratory chain complex III	EC:1.10; EC:7.1.1.8	Acting on diphenols and related substances as donors; Quinol--cytochrome-c reductase
TRUE	[BLASTED, MAPPED, ANNOTATED]	TRINITY_DN20718_c0_g1_i1	AGA19019.1flowering locus T	733	5	7.8e-105	92.51	1	C:GO:0005737	C:cytoplasm
TRUE	[BLASTED, MAPPED, ANNOTATED]	TRINITY_DN3847_c0_g1_i2	AGA19029.1harpin-like protein	788	5	6.2e-108	95.64	2	P:GO:0098542; C:GO:0016021	P:defense response to other organism; C:integral component of membrane
TRUE	[BLASTED, MAPPED, ANNOTATED]	TRINITY_DN3847_c0_g1_i1	AGA19029.1harpin-like protein	788	5	9.6e-109	95.64	2	P:GO:0098542; C:GO:0016021	P:defense response to other organism; C:integral component of membrane
TRUE	[BLASTED]	TRINITY_DN5577_c0_g1_i8	AGC39092.2remorin-1 protein	1963	5	2.1e-253	84.1
TRUE	[BLASTED, MAPPED, ANNOTATED]	TRINITY_DN10184_c0_g1_i8	AGG19191.1maternal effect embryo arrest 18-1	981	5	5.8e-87	88.01	1	F:GO:0043743	F:LPPG:FO 2-phospho-L-lactate transferase activity	EC:2.7.1; EC:2.7.8.28	Transferring phosphorus-containing groups; 2-phospho-L-lactate transferase
TRUE	[BLASTED, MAPPED, ANNOTATED]	TRINITY_DN4774_c0_g1_i2	AGG38117.1maternal effect embryo arrest 60 protein	700	5	7.3e-68	84.6	2	P:GO:0009793; C:GO:0016021	P:embryo development ending in seed dormancy; C:integral component of membrane
TRUE	[BLASTED, MAPPED, ANNOTATED]	TRINITY_DN4774_c0_g1_i1	AGG38117.1maternal effect embryo arrest 60 protein	725	5	7.6e-68	84.6	2	P:GO:0009793; C:GO:0016021	P:embryo development ending in seed dormancy; C:integral component of membrane
TRUE	[BLASTED, MAPPED, ANNOTATED]	TRINITY_DN8446_c0_g1_i14	AGH13332.1chalcone synthase	1306	5	1.4e-208	95.64	2	P:GO:0009058; F:GO:0016210	P:biosynthetic process; F:naringenin-chalcone synthase activity	EC:2.3.1.74	Chalcone synthase
TRUE	[BLASTED, MAPPED, ANNOTATED]	TRINITY_DN8446_c0_g1_i11	AGH13332.1chalcone synthase	1323	5	3.2e-205	94.2	2	P:GO:0009058; F:GO:0016210	P:biosynthetic process; F:naringenin-chalcone synthase activity	EC:2.3.1.74	Chalcone synthase
TRUE	[BLASTED, MAPPED, ANNOTATED]	TRINITY_DN8446_c0_g1_i7	AGH13332.1chalcone synthase	1323	5	2.1e-204	94.2	2	P:GO:0009058; F:GO:0016210	P:biosynthetic process; F:naringenin-chalcone synthase activity	EC:2.3.1.74	Chalcone synthase
TRUE	[BLASTED, MAPPED, ANNOTATED]	TRINITY_DN8446_c0_g1_i5	AGH13332.1chalcone synthase	1191	5	4.7e-216	98.4	2	P:GO:0009058; F:GO:0016210	P:biosynthetic process; F:naringenin-chalcone synthase activity	EC:2.3.1.74	Chalcone synthase
TRUE	[BLASTED, MAPPED, ANNOTATED]	TRINITY_DN8446_c0_g1_i37	AGH13332.1chalcone synthase	1191	5	2.3e-215	98.4	2	P:GO:0009058; F:GO:0016210	P:biosynthetic process; F:naringenin-chalcone synthase activity	EC:2.3.1.74	Chalcone synthase
TRUE	[BLASTED, MAPPED, ANNOTATED]	TRINITY_DN8446_c0_g1_i34	AGH13332.1chalcone synthase	1306	5	1.3e-206	95.17	2	P:GO:0009058; F:GO:0016210	P:biosynthetic process; F:naringenin-chalcone synthase activity	EC:2.3.1.74	Chalcone synthase
TRUE	[BLASTED, MAPPED, ANNOTATED]	TRINITY_DN8446_c0_g1_i33	AGH13332.1chalcone synthase	1306	5	2e-207	95.17	2	P:GO:0009058; F:GO:0016210	P:biosynthetic process; F:naringenin-chalcone synthase activity	EC:2.3.1.74	Chalcone synthase
TRUE	[BLASTED, MAPPED, ANNOTATED]	TRINITY_DN8446_c0_g1_i1	AGH13332.1chalcone synthase	1191	5	3.2e-217	98.71	2	P:GO:0009058; F:GO:0016210	P:biosynthetic process; F:naringenin-chalcone synthase activity	EC:2.3.1.74	Chalcone synthase
TRUE	[BLASTED, MAPPED, ANNOTATED]	TRINITY_DN3_c0_g2_i11	AGL79466.1photosystem II D1 protein	5630	5	2.1e-08	86.72	12	P:GO:0006412; P:GO:0009635; P:GO:0009772; P:GO:0018298; F:GO:0003735; F:GO:0016168; F:GO:0045156; F:GO:0046872; C:GO:0005840; C:GO:0009523; C:GO:0016021; C:GO:0042170	P:translation; P:response to herbicide; P:photosynthetic electron transport in photosystem II; P:protein-chromophore linkage; F:structural constituent of ribosome; F:chlorophyll binding; F:electron transporter, transferring electrons within the cyclic electron transport pathway of photosynthesis activity; F:metal ion binding; C:ribosome; C:photosystem II; C:integral component of membrane; C:plast…	EC:1	Oxidoreductases
TRUE	[BLASTED, MAPPED, ANNOTATED]	TRINITY_DN14117_c0_g2_i1	AGO04248.1elongation factor 1 alpha	230	5	2e-35	100	5	P:GO:0006414; F:GO:0003746; F:GO:0003924; F:GO:0005525; C:GO:0005737	P:translational elongation; F:translation elongation factor activity; F:GTPase activity; F:GTP binding; C:cytoplasm	EC:3.6.1	Acting on acid anhydrides
TRUE	[BLASTED, MAPPED, ANNOTATED]	TRINITY_DN2678_c0_g1_i15	AGQ03803.1Cys2/His2-type zinc finger protein	848	5	7.2e-94	80.25	2	P:GO:0006355; F:GO:0003700	P:regulation of transcription, DNA-templated; F:DNA-binding transcription factor activity
TRUE	[BLASTED, MAPPED, ANNOTATED]	TRINITY_DN2678_c0_g1_i12	AGQ03803.1Cys2/His2-type zinc finger protein	746	5	1.2e-89	79.04	2	P:GO:0006355; F:GO:0003700	P:regulation of transcription, DNA-templated; F:DNA-binding transcription factor activity
TRUE	[BLASTED, MAPPED, ANNOTATED]	TRINITY_DN2678_c0_g1_i1	AGQ03803.1Cys2/His2-type zinc finger protein	842	5	9.3e-94	80.25	2	P:GO:0006355; F:GO:0003700	P:regulation of transcription, DNA-templated; F:DNA-binding transcription factor activity
TRUE	[BLASTED, MAPPED]	TRINITY_DN13451_c0_g2_i1	AGQ21570.1coat protein	734	5	9.4e-50	60.85	1	C:GO:0019028	C:viral capsid
TRUE	[BLASTED, MAPPED, ANNOTATED]	TRINITY_DN13451_c0_g1_i1	AGQ21570.1coat protein	685	5	2.6e-70	77.39	1	C:GO:0019028	C:viral capsid
TRUE	[BLASTED, MAPPED, ANNOTATED]	TRINITY_DN9412_c0_g1_i4	AGZ20101.1phosphomannomutase isoform 2	591	5	1.3e-41	91.61	5	P:GO:0006013; P:GO:0006487; P:GO:0009298; F:GO:0004615; C:GO:0005829	P:mannose metabolic process; P:protein N-linked glycosylation; P:GDP-mannose biosynthetic process; F:phosphomannomutase activity; C:cytosol	EC:5.4.2.8	Phosphomannomutase
TRUE	[BLASTED, MAPPED, ANNOTATED]	TRINITY_DN4554_c1_g1_i9	AHA47098.1NADH dehydrogenase subunit 1	2021	5	3e-21	93.79	4	P:GO:0022900; F:GO:0008137; C:GO:0005886; C:GO:0016021	P:electron transport chain; F:NADH dehydrogenase (ubiquinone) activity; C:plasma membrane; C:integral component of membrane	EC:7.1.1.2; EC:1.6.5.11; EC:1.6.5.2	NADH:ubiquinone reductase (H(+)-translocating); NADH dehydrogenase (quinone); NAD(P)H dehydrogenase (quinone)
TRUE	[BLASTED, MAPPED, ANNOTATED]	TRINITY_DN4554_c1_g1_i4	AHA47098.1NADH dehydrogenase subunit 1	2642	5	8.2e-11	100	4	P:GO:0022900; F:GO:0008137; C:GO:0005886; C:GO:0016021	P:electron transport chain; F:NADH dehydrogenase (ubiquinone) activity; C:plasma membrane; C:integral component of membrane	EC:7.1.1.2; EC:1.6.5.11; EC:1.6.5.2	NADH:ubiquinone reductase (H(+)-translocating); NADH dehydrogenase (quinone); NAD(P)H dehydrogenase (quinone)
TRUE	[BLASTED, MAPPED, ANNOTATED]	TRINITY_DN7502_c0_g1_i1	AHB33921.1vacuolar invertase	2237	5	0	90.86	4	P:GO:0005975; F:GO:0004575; C:GO:0005775; C:GO:0016021	P:carbohydrate metabolic process; F:sucrose alpha-glucosidase activity; C:vacuolar lumen; C:integral component of membrane	EC:3.2.1.20; EC:3.2.1.26; EC:3.2.1.48	Alpha-glucosidase; Beta-fructofuranosidase; Sucrose alpha-glucosidase
TRUE	[BLASTED, MAPPED, ANNOTATED]	TRINITY_DN7502_c0_g1_i4	AHB33921.1vacuolar invertase	2159	5	0	90.86	4	P:GO:0005975; F:GO:0004575; C:GO:0005775; C:GO:0016021	P:carbohydrate metabolic process; F:sucrose alpha-glucosidase activity; C:vacuolar lumen; C:integral component of membrane	EC:3.2.1.20; EC:3.2.1.26; EC:3.2.1.48	Alpha-glucosidase; Beta-fructofuranosidase; Sucrose alpha-glucosidase
TRUE	[BLASTED, MAPPED, ANNOTATED]	TRINITY_DN19919_c0_g1_i1	AHB84678.1pectin methylesterase	1944	5	6.1e-298	91.69	6	P:GO:0042545; P:GO:0043086; P:GO:0045490; F:GO:0004857; F:GO:0030599; F:GO:0045330	P:cell wall modification; P:negative regulation of catalytic activity; P:pectin catabolic process; F:enzyme inhibitor activity; F:pectinesterase activity; F:aspartyl esterase activity	EC:3.1.1.11	Pectinesterase
TRUE	[BLASTED, MAPPED, ANNOTATED]	TRINITY_DN4675_c0_g1_i30	AHF81484.1small GTP Rab5	972	5	3e-104	97.9	2	F:GO:0003924; F:GO:0005525	F:GTPase activity; F:GTP binding	EC:3.6.1	Acting on acid anhydrides
TRUE	[BLASTED, MAPPED, ANNOTATED]	TRINITY_DN4675_c0_g1_i62	AHF81484.1small GTP Rab5	972	5	6.7e-104	97.8	2	F:GO:0003924; F:GO:0005525	F:GTPase activity; F:GTP binding	EC:3.6.1	Acting on acid anhydrides
TRUE	[BLASTED, MAPPED, ANNOTATED]	TRINITY_DN4675_c0_g1_i53	AHF81484.1small GTP Rab5	960	5	6.7e-104	97.8	2	F:GO:0003924; F:GO:0005525	F:GTPase activity; F:GTP binding	EC:3.6.1	Acting on acid anhydrides
TRUE	[BLASTED, MAPPED, ANNOTATED]	TRINITY_DN4675_c0_g1_i41	AHF81484.1small GTP Rab5	960	5	3e-104	97.9	2	F:GO:0003924; F:GO:0005525	F:GTPase activity; F:GTP binding	EC:3.6.1	Acting on acid anhydrides
TRUE	[BLASTED, MAPPED, ANNOTATED]	TRINITY_DN4675_c0_g1_i2	AHF81484.1small GTP Rab5	1069	5	4.3e-104	97.7	2	F:GO:0003924; F:GO:0005525	F:GTPase activity; F:GTP binding	EC:3.6.1	Acting on acid anhydrides
TRUE	[BLASTED, MAPPED, ANNOTATED]	TRINITY_DN1965_c0_g1_i2	AHF81485.1small GTP Rab11	1082	5	3.8e-116	98.89	4	P:GO:0006886; F:GO:0003924; F:GO:0005525; C:GO:0012505	P:intracellular protein transport; F:GTPase activity; F:GTP binding; C:endomembrane system	EC:3.6.1	Acting on acid anhydrides
TRUE	[BLASTED, MAPPED, ANNOTATED]	TRINITY_DN1965_c0_g1_i1	AHF81485.1small GTP Rab11	1011	5	1.8e-112	98.35	4	P:GO:0006886; F:GO:0003924; F:GO:0005525; C:GO:0012505	P:intracellular protein transport; F:GTPase activity; F:GTP binding; C:endomembrane system	EC:3.6.1	Acting on acid anhydrides
TRUE	[BLASTED, MAPPED, ANNOTATED]	TRINITY_DN3372_c0_g1_i8	AHF81486.1small GTP Rab-GDI	1900	5	1.5e-237	96.76	6	P:GO:0007264; P:GO:0015031; P:GO:0016192; P:GO:0050790; F:GO:0005093; C:GO:0005737	P:small GTPase mediated signal transduction; P:protein transport; P:vesicle-mediated transport; P:regulation of catalytic activity; F:Rab GDP-dissociation inhibitor activity; C:cytoplasm
TRUE	[BLASTED, MAPPED, ANNOTATED]	TRINITY_DN3372_c0_g1_i124	AHF81486.1small GTP Rab-GDI	1542	5	7.8e-256	98.11	6	P:GO:0007264; P:GO:0015031; P:GO:0016192; P:GO:0050790; F:GO:0005093; C:GO:0005737	P:small GTPase mediated signal transduction; P:protein transport; P:vesicle-mediated transport; P:regulation of catalytic activity; F:Rab GDP-dissociation inhibitor activity; C:cytoplasm
TRUE	[BLASTED, MAPPED, ANNOTATED]	TRINITY_DN3372_c0_g1_i102	AHF81486.1small GTP Rab-GDI	1900	5	7e-238	96.76	6	P:GO:0007264; P:GO:0015031; P:GO:0016192; P:GO:0050790; F:GO:0005093; C:GO:0005737	P:small GTPase mediated signal transduction; P:protein transport; P:vesicle-mediated transport; P:regulation of catalytic activity; F:Rab GDP-dissociation inhibitor activity; C:cytoplasm
TRUE	[BLASTED, MAPPED, ANNOTATED]	TRINITY_DN3372_c0_g1_i10	AHF81486.1small GTP Rab-GDI	1600	5	3.2e-260	98.33	6	P:GO:0007264; P:GO:0015031; P:GO:0016192; P:GO:0050790; F:GO:0005093; C:GO:0005737	P:small GTPase mediated signal transduction; P:protein transport; P:vesicle-mediated transport; P:regulation of catalytic activity; F:Rab GDP-dissociation inhibitor activity; C:cytoplasm
TRUE	[BLASTED]	TRINITY_DN19199_c0_g1_i1	AHI24017.1hypothetical protein H845_49	285	5	5e-15	67.93
TRUE	[BLASTED, MAPPED, ANNOTATED]	TRINITY_DN20131_c0_g1_i1	AHI43534.1RNA-dependent RNA polymerase	709	2	1.8e-82	73	6	P:GO:0001172; P:GO:0006278; P:GO:0090305; F:GO:0003964; F:GO:0003968; F:GO:0004519	P:transcription, RNA-templated; P:RNA-dependent DNA biosynthetic process; P:nucleic acid phosphodiester bond hydrolysis; F:RNA-directed DNA polymerase activity; F:RNA-directed 5'-3' RNA polymerase activity; F:endonuclease activity	EC:3.1; EC:2.7.7.49; EC:2.7.7.48	Acting on ester bonds; RNA-directed DNA polymerase; RNA-directed RNA polymerase
TRUE	[BLASTED, MAPPED, ANNOTATED]	TRINITY_DN20647_c0_g1_i1	AHI43534.1RNA-dependent RNA polymerase	1224	5	4.4e-169	71.53	6	P:GO:0001172; P:GO:0006278; P:GO:0090305; F:GO:0003964; F:GO:0003968; F:GO:0004519	P:transcription, RNA-templated; P:RNA-dependent DNA biosynthetic process; P:nucleic acid phosphodiester bond hydrolysis; F:RNA-directed DNA polymerase activity; F:RNA-directed 5'-3' RNA polymerase activity; F:endonuclease activity	EC:3.1; EC:2.7.7.49; EC:2.7.7.48	Acting on ester bonds; RNA-directed DNA polymerase; RNA-directed RNA polymerase
TRUE	[BLASTED, MAPPED, ANNOTATED]	TRINITY_DN20185_c0_g1_i1	AHI43535.1RNA-dependent RNA polymerase	1583	5	5.2e-239	74.51	6	P:GO:0001172; P:GO:0006278; P:GO:0090305; F:GO:0003964; F:GO:0003968; F:GO:0004519	P:transcription, RNA-templated; P:RNA-dependent DNA biosynthetic process; P:nucleic acid phosphodiester bond hydrolysis; F:RNA-directed DNA polymerase activity; F:RNA-directed 5'-3' RNA polymerase activity; F:endonuclease activity	EC:3.1; EC:2.7.7.49; EC:2.7.7.48	Acting on ester bonds; RNA-directed DNA polymerase; RNA-directed RNA polymerase
TRUE	[BLASTED, MAPPED, ANNOTATED]	TRINITY_DN1875_c0_g1_i96	AHI86054.1enoyl-ACP reductase	1286	5	1.6e-169	96.19	4	P:GO:0006629; F:GO:0019166; C:GO:0005789; C:GO:0016021	P:lipid metabolic process; F:trans-2-enoyl-CoA reductase (NADPH) activity; C:endoplasmic reticulum membrane; C:integral component of membrane	EC:1.3.1.38	Trans-2-enoyl-CoA reductase (NADPH)
TRUE	[BLASTED, MAPPED, ANNOTATED]	TRINITY_DN1875_c0_g1_i77	AHI86054.1enoyl-ACP reductase	1292	5	1.2e-169	96.19	4	P:GO:0006629; F:GO:0019166; C:GO:0005789; C:GO:0016021	P:lipid metabolic process; F:trans-2-enoyl-CoA reductase (NADPH) activity; C:endoplasmic reticulum membrane; C:integral component of membrane	EC:1.3.1.38	Trans-2-enoyl-CoA reductase (NADPH)
TRUE	[BLASTED, MAPPED, ANNOTATED]	TRINITY_DN1875_c0_g1_i51	AHI86054.1enoyl-ACP reductase	1323	5	4.8e-169	96.19	4	P:GO:0006629; F:GO:0019166; C:GO:0005789; C:GO:0016021	P:lipid metabolic process; F:trans-2-enoyl-CoA reductase (NADPH) activity; C:endoplasmic reticulum membrane; C:integral component of membrane	EC:1.3.1.38	Trans-2-enoyl-CoA reductase (NADPH)
TRUE	[BLASTED, MAPPED, ANNOTATED]	TRINITY_DN1875_c0_g1_i42	AHI86054.1enoyl-ACP reductase	1292	5	1.6e-169	96.19	4	P:GO:0006629; F:GO:0019166; C:GO:0005789; C:GO:0016021	P:lipid metabolic process; F:trans-2-enoyl-CoA reductase (NADPH) activity; C:endoplasmic reticulum membrane; C:integral component of membrane	EC:1.3.1.38	Trans-2-enoyl-CoA reductase (NADPH)
TRUE	[BLASTED, MAPPED, ANNOTATED]	TRINITY_DN1875_c0_g1_i14	AHI86054.1enoyl-ACP reductase	1286	5	1.2e-169	96.19	4	P:GO:0006629; F:GO:0019166; C:GO:0005789; C:GO:0016021	P:lipid metabolic process; F:trans-2-enoyl-CoA reductase (NADPH) activity; C:endoplasmic reticulum membrane; C:integral component of membrane	EC:1.3.1.38	Trans-2-enoyl-CoA reductase (NADPH)
TRUE	[BLASTED, MAPPED, ANNOTATED]	TRINITY_DN21287_c0_g1_i1	AHK10582.1auxin response factor	3538	5	0	83.25	3	P:GO:0006355; P:GO:0009734; F:GO:0003677	P:regulation of transcription, DNA-templated; P:auxin-activated signaling pathway; F:DNA binding
TRUE	[BLASTED, MAPPED, ANNOTATED]	TRINITY_DN10553_c1_g1_i1	AHY20296.1cytochrome c oxidase subunit 2-1	325	5	4.1e-29	75.14	4	P:GO:0009987; F:GO:0016491; F:GO:0046872; C:GO:0016020	P:cellular process; F:oxidoreductase activity; F:metal ion binding; C:membrane	EC:1	Oxidoreductases
TRUE	[BLASTED, MAPPED, ANNOTATED]	TRINITY_DN968_c0_g1_i27	AHY20313.1 NADH dehydrogenase subunit 9	7747	5	9.8e-113	95.24	3	P:GO:0022900; F:GO:0008137; C:GO:0005747	P:electron transport chain; F:NADH dehydrogenase (ubiquinone) activity; C:mitochondrial respiratory chain complex I	EC:7.1.1.2; EC:1.6.5.11; EC:1.6.5.2	NADH:ubiquinone reductase (H(+)-translocating); NADH dehydrogenase (quinone); NAD(P)H dehydrogenase (quinone)
TRUE	[BLASTED, MAPPED, ANNOTATED]	TRINITY_DN968_c0_g1_i5	AHY20313.1 NADH dehydrogenase subunit 9	2814	5	5.1e-112	95.15	3	P:GO:0022900; F:GO:0008137; C:GO:0005747	P:electron transport chain; F:NADH dehydrogenase (ubiquinone) activity; C:mitochondrial respiratory chain complex I	EC:7.1.1.2; EC:1.6.5.11; EC:1.6.5.2	NADH:ubiquinone reductase (H(+)-translocating); NADH dehydrogenase (quinone); NAD(P)H dehydrogenase (quinone)
TRUE	[BLASTED, MAPPED, ANNOTATED]	TRINITY_DN968_c0_g1_i34	AHY20313.1 NADH dehydrogenase subunit 9	4155	5	7.6e-112	95.15	3	P:GO:0022900; F:GO:0008137; C:GO:0005747	P:electron transport chain; F:NADH dehydrogenase (ubiquinone) activity; C:mitochondrial respiratory chain complex I	EC:7.1.1.2; EC:1.6.5.11; EC:1.6.5.2	NADH:ubiquinone reductase (H(+)-translocating); NADH dehydrogenase (quinone); NAD(P)H dehydrogenase (quinone)
TRUE	[BLASTED, MAPPED, ANNOTATED]	TRINITY_DN968_c0_g1_i22	AHY20313.1 NADH dehydrogenase subunit 9	9088	5	1.1e-112	95.24	3	P:GO:0022900; F:GO:0008137; C:GO:0005747	P:electron transport chain; F:NADH dehydrogenase (ubiquinone) activity; C:mitochondrial respiratory chain complex I	EC:7.1.1.2; EC:1.6.5.11; EC:1.6.5.2	NADH:ubiquinone reductase (H(+)-translocating); NADH dehydrogenase (quinone); NAD(P)H dehydrogenase (quinone)
TRUE	[BLASTED, MAPPED, ANNOTATED]	TRINITY_DN2259_c0_g1_i1	AIB06732.1phenylalanine ammonia lyase	553	5	5.2e-69	98.65	4	P:GO:0006559; P:GO:0009800; F:GO:0045548; C:GO:0005737	P:L-phenylalanine catabolic process; P:cinnamic acid biosynthetic process; F:phenylalanine ammonia-lyase activity; C:cytoplasm	EC:4.3.1.24; EC:4.3.1.25	Phenylalanine ammonia-lyase; Phenylalanine/tyrosine ammonia-lyase
TRUE	[BLASTED, MAPPED, ANNOTATED]	TRINITY_DN629_c0_g4_i2	AIB06732.1phenylalanine ammonia lyase	2398	5	0	98.25	4	P:GO:0006559; P:GO:0009800; F:GO:0045548; C:GO:0005737	P:L-phenylalanine catabolic process; P:cinnamic acid biosynthetic process; F:phenylalanine ammonia-lyase activity; C:cytoplasm	EC:4.3.1.24; EC:4.3.1.25	Phenylalanine ammonia-lyase; Phenylalanine/tyrosine ammonia-lyase
TRUE	[BLASTED, MAPPED, ANNOTATED]	TRINITY_DN629_c0_g4_i11	AIB06732.1phenylalanine ammonia lyase	2398	5	0	98.88	4	P:GO:0006559; P:GO:0009800; F:GO:0045548; C:GO:0005737	P:L-phenylalanine catabolic process; P:cinnamic acid biosynthetic process; F:phenylalanine ammonia-lyase activity; C:cytoplasm	EC:4.3.1.24; EC:4.3.1.25	Phenylalanine ammonia-lyase; Phenylalanine/tyrosine ammonia-lyase
TRUE	[BLASTED, MAPPED, ANNOTATED]	TRINITY_DN8446_c0_g1_i80	AIB06736.1chalcone synthases-1	838	5	4.7e-138	96.53	2	P:GO:0009058; F:GO:0016210	P:biosynthetic process; F:naringenin-chalcone synthase activity	EC:2.3.1.74	Chalcone synthase
TRUE	[BLASTED, MAPPED, ANNOTATED]	TRINITY_DN8446_c0_g1_i72	AIB06736.1chalcone synthases-1	1323	5	3.5e-212	96.66	2	P:GO:0009058; F:GO:0016210	P:biosynthetic process; F:naringenin-chalcone synthase activity	EC:2.3.1.74	Chalcone synthase
TRUE	[BLASTED, MAPPED, ANNOTATED]	TRINITY_DN8446_c0_g1_i35	AIB06736.1chalcone synthases-1	838	5	9.5e-139	96.53	2	P:GO:0009058; F:GO:0016210	P:biosynthetic process; F:naringenin-chalcone synthase activity	EC:2.3.1.74	Chalcone synthase
TRUE	[BLASTED, MAPPED, ANNOTATED]	TRINITY_DN8446_c0_g1_i16	AIB06736.1chalcone synthases-1	1323	5	2.3e-211	96.66	2	P:GO:0009058; F:GO:0016210	P:biosynthetic process; F:naringenin-chalcone synthase activity	EC:2.3.1.74	Chalcone synthase
TRUE	[BLASTED, MAPPED, ANNOTATED]	TRINITY_DN8446_c0_g1_i49	AIB06737.1chalcone synthases-1	1580	5	5.8e-230	96.69	2	P:GO:0030639; F:GO:0016210	P:polyketide biosynthetic process; F:naringenin-chalcone synthase activity	EC:2.3.1.74	Chalcone synthase
TRUE	[BLASTED, MAPPED, ANNOTATED]	TRINITY_DN8446_c0_g1_i63	AIB06737.1chalcone synthases-1	1562	5	5.7e-230	96.69	2	P:GO:0030639; F:GO:0016210	P:polyketide biosynthetic process; F:naringenin-chalcone synthase activity	EC:2.3.1.74	Chalcone synthase
TRUE	[BLASTED, MAPPED, ANNOTATED]	TRINITY_DN8446_c0_g1_i77	AIB06737.1chalcone synthases-1	1341	5	1.8e-203	94.38	2	P:GO:0030639; F:GO:0016210	P:polyketide biosynthetic process; F:naringenin-chalcone synthase activity	EC:2.3.1.74	Chalcone synthase
TRUE	[BLASTED, MAPPED, ANNOTATED]	TRINITY_DN8446_c0_g1_i22	AIB06737.1chalcone synthases-1	1433	5	1.6e-223	96.99	2	P:GO:0030639; F:GO:0016210	P:polyketide biosynthetic process; F:naringenin-chalcone synthase activity	EC:2.3.1.74	Chalcone synthase
TRUE	[BLASTED, MAPPED, ANNOTATED]	TRINITY_DN183_c0_g1_i15	AIB06738.1flavanone 3-hydroxylase-1	1237	5	1.6e-203	97.85	2	F:GO:0016491; F:GO:0046872	F:oxidoreductase activity; F:metal ion binding	EC:1	Oxidoreductases
TRUE	[BLASTED, MAPPED, ANNOTATED]	TRINITY_DN183_c0_g1_i20	AIB06738.1flavanone 3-hydroxylase-1	1280	5	6e-201	97.74	2	F:GO:0016491; F:GO:0046872	F:oxidoreductase activity; F:metal ion binding	EC:1	Oxidoreductases
TRUE	[BLASTED, MAPPED, ANNOTATED]	TRINITY_DN183_c0_g1_i26	AIB06738.1flavanone 3-hydroxylase-1	1299	5	5e-203	97.74	2	F:GO:0016491; F:GO:0046872	F:oxidoreductase activity; F:metal ion binding	EC:1	Oxidoreductases
TRUE	[BLASTED, MAPPED, ANNOTATED]	TRINITY_DN183_c0_g1_i38	AIB06738.1flavanone 3-hydroxylase-1	1299	5	1.8e-205	97.96	2	F:GO:0016491; F:GO:0046872	F:oxidoreductase activity; F:metal ion binding	EC:1	Oxidoreductases
TRUE	[BLASTED, MAPPED, ANNOTATED]	TRINITY_DN183_c0_g1_i40	AIB06738.1flavanone 3-hydroxylase-1	1428	5	1.5e-200	97.96	2	F:GO:0016491; F:GO:0046872	F:oxidoreductase activity; F:metal ion binding	EC:1	Oxidoreductases
TRUE	[BLASTED, MAPPED, ANNOTATED]	TRINITY_DN183_c0_g1_i43	AIB06738.1flavanone 3-hydroxylase-1	1237	5	4.4e-201	97.74	2	F:GO:0016491; F:GO:0046872	F:oxidoreductase activity; F:metal ion binding	EC:1	Oxidoreductases
TRUE	[BLASTED, MAPPED, ANNOTATED]	TRINITY_DN183_c0_g1_i44	AIB06738.1flavanone 3-hydroxylase-1	1280	5	2.9e-203	97.85	2	F:GO:0016491; F:GO:0046872	F:oxidoreductase activity; F:metal ion binding	EC:1	Oxidoreductases
TRUE	[BLASTED, MAPPED, ANNOTATED]	TRINITY_DN183_c0_g1_i6	AIB06738.1flavanone 3-hydroxylase-1	1281	5	4.6e-201	97.74	2	F:GO:0016491; F:GO:0046872	F:oxidoreductase activity; F:metal ion binding	EC:1	Oxidoreductases
TRUE	[BLASTED, MAPPED, ANNOTATED]	TRINITY_DN183_c0_g1_i8	AIB06738.1flavanone 3-hydroxylase-1	1281	5	1.7e-203	97.85	2	F:GO:0016491; F:GO:0046872	F:oxidoreductase activity; F:metal ion binding	EC:1	Oxidoreductases
TRUE	[BLASTED, MAPPED, ANNOTATED]	TRINITY_DN183_c0_g1_i17	AIB06739.1flavanone 3-hydroxylase-2	1428	5	1.3e-201	97.85	2	F:GO:0016491; F:GO:0046872	F:oxidoreductase activity; F:metal ion binding	EC:1	Oxidoreductases
TRUE	[BLASTED, MAPPED, ANNOTATED]	TRINITY_DN183_c0_g1_i24	AIB06739.1flavanone 3-hydroxylase-2	1410	5	4.4e-205	98.07	2	F:GO:0016491; F:GO:0046872	F:oxidoreductase activity; F:metal ion binding	EC:1	Oxidoreductases
TRUE	[BLASTED, MAPPED, ANNOTATED]	TRINITY_DN183_c0_g1_i36	AIB06739.1flavanone 3-hydroxylase-2	1409	5	7.5e-205	98.07	2	F:GO:0016491; F:GO:0046872	F:oxidoreductase activity; F:metal ion binding	EC:1	Oxidoreductases
TRUE	[BLASTED, MAPPED, ANNOTATED]	TRINITY_DN17196_c0_g1_i1	AIB06741.1dihydroflavonol 4-reductase	1226	5	7.5e-193	96.32	2	P:GO:0009718; F:GO:0045552	P:anthocyanin-containing compound biosynthetic process; F:dihydrokaempferol 4-reductase activity	EC:1.1.1.219	Dihydroflavanol 4-reductase
TRUE	[BLASTED, MAPPED, ANNOTATED]	TRINITY_DN7023_c0_g1_i22	AIC34705.1omega-6 fatty acid desaturase	1045	5	2.6e-186	93.37	3	P:GO:0006636; F:GO:0016717; C:GO:0016021	P:unsaturated fatty acid biosynthetic process; F:oxidoreductase activity, acting on paired donors, with oxidation of a pair of donors resulting in the reduction of molecular oxygen to two molecules of water; C:integral component of membrane	EC:1.14.19	Acting on paired donors, with incorporation or reduction of molecular oxygen. The oxygen incorporated need not be derived from O(2)
TRUE	[BLASTED, MAPPED, ANNOTATED]	TRINITY_DN7023_c0_g1_i16	AIC34705.1omega-6 fatty acid desaturase	1379	5	1.5e-210	92.79	3	P:GO:0006636; F:GO:0016717; C:GO:0016021	P:unsaturated fatty acid biosynthetic process; F:oxidoreductase activity, acting on paired donors, with oxidation of a pair of donors resulting in the reduction of molecular oxygen to two molecules of water; C:integral component of membrane	EC:1.14.19	Acting on paired donors, with incorporation or reduction of molecular oxygen. The oxygen incorporated need not be derived from O(2)
TRUE	[BLASTED, MAPPED, ANNOTATED]	TRINITY_DN7023_c0_g1_i9	AIC34705.1omega-6 fatty acid desaturase	1350	5	1.8e-203	90.93	3	P:GO:0006636; F:GO:0016717; C:GO:0016021	P:unsaturated fatty acid biosynthetic process; F:oxidoreductase activity, acting on paired donors, with oxidation of a pair of donors resulting in the reduction of molecular oxygen to two molecules of water; C:integral component of membrane	EC:1.14.19	Acting on paired donors, with incorporation or reduction of molecular oxygen. The oxygen incorporated need not be derived from O(2)
TRUE	[BLASTED, MAPPED, ANNOTATED]	TRINITY_DN7023_c0_g1_i7	AIC34705.1omega-6 fatty acid desaturase	1350	5	3.6e-204	91.33	3	P:GO:0006636; F:GO:0016717; C:GO:0016021	P:unsaturated fatty acid biosynthetic process; F:oxidoreductase activity, acting on paired donors, with oxidation of a pair of donors resulting in the reduction of molecular oxygen to two molecules of water; C:integral component of membrane	EC:1.14.19	Acting on paired donors, with incorporation or reduction of molecular oxygen. The oxygen incorporated need not be derived from O(2)
TRUE	[BLASTED, MAPPED, ANNOTATED]	TRINITY_DN7023_c0_g1_i34	AIC34705.1omega-6 fatty acid desaturase	1350	5	7.2e-205	91.59	3	P:GO:0006636; F:GO:0016717; C:GO:0016021	P:unsaturated fatty acid biosynthetic process; F:oxidoreductase activity, acting on paired donors, with oxidation of a pair of donors resulting in the reduction of molecular oxygen to two molecules of water; C:integral component of membrane	EC:1.14.19	Acting on paired donors, with incorporation or reduction of molecular oxygen. The oxygen incorporated need not be derived from O(2)
TRUE	[BLASTED, MAPPED, ANNOTATED]	TRINITY_DN7023_c0_g1_i29	AIC34705.1omega-6 fatty acid desaturase	1379	5	1.6e-212	93.31	3	P:GO:0006636; F:GO:0016717; C:GO:0016021	P:unsaturated fatty acid biosynthetic process; F:oxidoreductase activity, acting on paired donors, with oxidation of a pair of donors resulting in the reduction of molecular oxygen to two molecules of water; C:integral component of membrane	EC:1.14.19	Acting on paired donors, with incorporation or reduction of molecular oxygen. The oxygen incorporated need not be derived from O(2)
TRUE	[BLASTED, MAPPED, ANNOTATED]	TRINITY_DN7023_c0_g1_i27	AIC34705.1omega-6 fatty acid desaturase	1379	5	6.2e-212	93.05	3	P:GO:0006636; F:GO:0016717; C:GO:0016021	P:unsaturated fatty acid biosynthetic process; F:oxidoreductase activity, acting on paired donors, with oxidation of a pair of donors resulting in the reduction of molecular oxygen to two molecules of water; C:integral component of membrane	EC:1.14.19	Acting on paired donors, with incorporation or reduction of molecular oxygen. The oxygen incorporated need not be derived from O(2)
TRUE	[BLASTED, MAPPED, ANNOTATED]	TRINITY_DN7023_c0_g1_i25	AIC34705.1omega-6 fatty acid desaturase	1379	5	3.1e-211	93.05	3	P:GO:0006636; F:GO:0016717; C:GO:0016021	P:unsaturated fatty acid biosynthetic process; F:oxidoreductase activity, acting on paired donors, with oxidation of a pair of donors resulting in the reduction of molecular oxygen to two molecules of water; C:integral component of membrane	EC:1.14.19	Acting on paired donors, with incorporation or reduction of molecular oxygen. The oxygen incorporated need not be derived from O(2)
TRUE	[BLASTED, MAPPED, ANNOTATED]	TRINITY_DN7023_c0_g1_i15	AIC34705.1omega-6 fatty acid desaturase	1350	5	6.7e-203	90.67	3	P:GO:0006636; F:GO:0016717; C:GO:0016021	P:unsaturated fatty acid biosynthetic process; F:oxidoreductase activity, acting on paired donors, with oxidation of a pair of donors resulting in the reduction of molecular oxygen to two molecules of water; C:integral component of membrane	EC:1.14.19	Acting on paired donors, with incorporation or reduction of molecular oxygen. The oxygen incorporated need not be derived from O(2)
TRUE	[BLASTED, MAPPED]	TRINITY_DN1804_c0_g2_i2	AIC83317.1 orf158	2926	3	4.2e-08	75.87	1	C:GO:0005739	C:mitochondrion
TRUE	[BLASTED, MAPPED]	TRINITY_DN1804_c0_g2_i1	AIC83317.1 orf158	2836	3	4.1e-08	75.87	1	C:GO:0005739	C:mitochondrion
TRUE	[BLASTED, MAPPED, ANNOTATED]	TRINITY_DN637_c0_g1_i1	AIC83354.1 orf127d	2380	5	1.7e-39	79.17	5	P:GO:0010411; P:GO:0042546; F:GO:0004553; F:GO:0016762; C:GO:0005618	P:xyloglucan metabolic process; P:cell wall biogenesis; F:hydrolase activity, hydrolyzing O-glycosyl compounds; F:xyloglucan:xyloglucosyl transferase activity; C:cell wall	EC:2.4.1.207; EC:3.2.1	Xyloglucan:xyloglucosyl transferase; Glycosylases
TRUE	[BLASTED, MAPPED, ANNOTATED]	TRINITY_DN18321_c0_g1_i1	AIC83408.1 orf137c	5882	5	6.2e-35	89.71	0
TRUE	[BLASTED, MAPPED, ANNOTATED]	TRINITY_DN3_c0_g3_i1	AIC83415.1 orf122b	2718	5	9.8e-44	82.91	1	C:GO:0016021	C:integral component of membrane
TRUE	[BLASTED, MAPPED, ANNOTATED]	TRINITY_DN1684_c0_g1_i1	AIC83419.1 orf149b	6241	5	1.2e-84	72.94	1	C:GO:0016021	C:integral component of membrane
TRUE	[BLASTED, MAPPED]	TRINITY_DN1565_c0_g2_i1	AIC83420.1 orf138b	8299	5	4.5e-23	84.23	1	C:GO:0005739	C:mitochondrion
TRUE	[BLASTED, MAPPED, ANNOTATED]	TRINITY_DN7023_c0_g1_i17	AIE48273.1omega-6 fatty acid desaturase	1439	5	3.8e-212	92.38	3	P:GO:0006636; F:GO:0016717; C:GO:0016021	P:unsaturated fatty acid biosynthetic process; F:oxidoreductase activity, acting on paired donors, with oxidation of a pair of donors resulting in the reduction of molecular oxygen to two molecules of water; C:integral component of membrane	EC:1.14.19	Acting on paired donors, with incorporation or reduction of molecular oxygen. The oxygen incorporated need not be derived from O(2)
TRUE	[BLASTED, MAPPED, ANNOTATED]	TRINITY_DN1774_c1_g2_i1	AIK66515.1putative aquaporin	561	5	1.2e-39	98.35	5	P:GO:0006833; P:GO:0055085; F:GO:0015250; C:GO:0005886; C:GO:0016021	P:water transport; P:transmembrane transport; F:water channel activity; C:plasma membrane; C:integral component of membrane	EC:7	Translocases
TRUE	[BLASTED, MAPPED, ANNOTATED]	TRINITY_DN11460_c0_g2_i1	AIS71922.1methionine sulfoxide reductase B5	582	5	6.5e-78	93.63	4	P:GO:0006979; P:GO:0030091; F:GO:0033743; F:GO:0046872	P:response to oxidative stress; P:protein repair; F:peptide-methionine (R)-S-oxide reductase activity; F:metal ion binding	EC:1.8.4.12	Peptide-methionine (R)-S-oxide reductase
TRUE	[BLASTED, MAPPED, ANNOTATED]	TRINITY_DN3420_c0_g1_i1	AIT39315.1P glycoprotein 2	291	5	8.1e-45	98.33	4	P:GO:0055085; F:GO:0005524; F:GO:0140359; C:GO:0016021	P:transmembrane transport; F:ATP binding; F:ABC-type transporter activity; C:integral component of membrane	EC:7	Translocases
TRUE	[BLASTED, MAPPED, ANNOTATED]	TRINITY_DN7127_c0_g1_i1	AIT39722.1auxin efflux carrier protein	2052	5	0	93.1	7	P:GO:0009926; P:GO:0010252; P:GO:0010315; P:GO:0055085; F:GO:0010329; C:GO:0005886; C:GO:0016021	P:auxin polar transport; P:auxin homeostasis; P:auxin efflux; P:transmembrane transport; F:auxin efflux transmembrane transporter activity; C:plasma membrane; C:integral component of membrane	EC:7	Translocases
TRUE	[BLASTED, MAPPED, ANNOTATED]	TRINITY_DN5534_c0_g1_i11	AIT39724.1auxin efflux carrier protein	2194	5	0	95.11	7	P:GO:0009926; P:GO:0010252; P:GO:0010315; P:GO:0055085; F:GO:0010329; C:GO:0005886; C:GO:0016021	P:auxin polar transport; P:auxin homeostasis; P:auxin efflux; P:transmembrane transport; F:auxin efflux transmembrane transporter activity; C:plasma membrane; C:integral component of membrane	EC:7	Translocases
TRUE	[BLASTED, MAPPED, ANNOTATED]	TRINITY_DN3090_c0_g1_i1	AIT52521.1p glycoprotein 1	377	5	4.2e-38	99.27	5	P:GO:0055085; F:GO:0005524; F:GO:0016787; F:GO:0140359; C:GO:0016021	P:transmembrane transport; F:ATP binding; F:hydrolase activity; F:ABC-type transporter activity; C:integral component of membrane	EC:3; EC:7	Hydrolases; Translocases
TRUE	[BLASTED, MAPPED, ANNOTATED]	TRINITY_DN176_c0_g1_i13	AIT52521.1p glycoprotein 1	4299	5	0	96.45	4	P:GO:0055085; F:GO:0005524; F:GO:0140359; C:GO:0016021	P:transmembrane transport; F:ATP binding; F:ABC-type transporter activity; C:integral component of membrane	EC:7	Translocases
TRUE	[BLASTED, MAPPED, ANNOTATED]	TRINITY_DN176_c0_g1_i18	AIT52521.1p glycoprotein 1	4299	5	0	96.44	4	P:GO:0055085; F:GO:0005524; F:GO:0140359; C:GO:0016021	P:transmembrane transport; F:ATP binding; F:ABC-type transporter activity; C:integral component of membrane	EC:7	Translocases
TRUE	[BLASTED]	TRINITY_DN285_c0_g2_i3	AIU48384.1pollen Ole e 1 allergen and extensin family protein	575	5	2.4e-48	94.13
TRUE	[BLASTED, MAPPED, ANNOTATED]	TRINITY_DN629_c0_g4_i12	AIY24975.1phenylalanine ammonia lyase	2398	5	0	98.45	4	P:GO:0006559; P:GO:0009800; F:GO:0045548; C:GO:0005737	P:L-phenylalanine catabolic process; P:cinnamic acid biosynthetic process; F:phenylalanine ammonia-lyase activity; C:cytoplasm	EC:4.3.1.24; EC:4.3.1.25	Phenylalanine ammonia-lyase; Phenylalanine/tyrosine ammonia-lyase
TRUE	[BLASTED, MAPPED, ANNOTATED]	TRINITY_DN3850_c0_g1_i6	AIY24979.1cinnamate 4-mono-oxygenase	1121	5	1.2e-168	98.54	5	F:GO:0004497; F:GO:0005506; F:GO:0016705; F:GO:0020037; C:GO:0016021	F:monooxygenase activity; F:iron ion binding; F:oxidoreductase activity, acting on paired donors, with incorporation or reduction of molecular oxygen; F:heme binding; C:integral component of membrane	EC:1.14	Acting on paired donors, with incorporation or reduction of molecular oxygen. The oxygen incorporated need not be derived from O(2)
TRUE	[BLASTED, MAPPED, ANNOTATED]	TRINITY_DN3850_c0_g1_i2	AIY24979.1cinnamate 4-mono-oxygenase	1713	5	2e-292	98.48	4	F:GO:0004497; F:GO:0005506; F:GO:0016705; F:GO:0020037	F:monooxygenase activity; F:iron ion binding; F:oxidoreductase activity, acting on paired donors, with incorporation or reduction of molecular oxygen; F:heme binding	EC:1.14	Acting on paired donors, with incorporation or reduction of molecular oxygen. The oxygen incorporated need not be derived from O(2)
TRUE	[BLASTED, MAPPED, ANNOTATED]	TRINITY_DN15795_c0_g1_i2	AIY24980.14-coumarate:CoA ligase	605	5	5e-89	97.87	1	F:GO:0016874	F:ligase activity	EC:6	Ligases
TRUE	[BLASTED, MAPPED, ANNOTATED]	TRINITY_DN15795_c0_g1_i3	AIY24981.14-coumarate:CoA ligase	1770	5	5.5e-245	97.92	1	F:GO:0016874	F:ligase activity	EC:6	Ligases
TRUE	[BLASTED, MAPPED, ANNOTATED]	TRINITY_DN15795_c0_g1_i1	AIY24981.14-coumarate:CoA ligase	1769	5	0	97.34	1	F:GO:0016874	F:ligase activity	EC:6	Ligases
TRUE	[BLASTED, MAPPED, ANNOTATED]	TRINITY_DN7142_c0_g1_i1	AIY24985.1p-coumaroyl ester 3'-hydroxylases	1582	5	5.3e-300	98.26	4	F:GO:0004497; F:GO:0005506; F:GO:0016705; F:GO:0020037	F:monooxygenase activity; F:iron ion binding; F:oxidoreductase activity, acting on paired donors, with incorporation or reduction of molecular oxygen; F:heme binding	EC:1.14	Acting on paired donors, with incorporation or reduction of molecular oxygen. The oxygen incorporated need not be derived from O(2)
TRUE	[BLASTED, MAPPED, ANNOTATED]	TRINITY_DN11333_c1_g1_i3	AIY24986.1chalcone synthase 1	339	5	2.8e-33	99.2	2	P:GO:0009058; F:GO:0016210	P:biosynthetic process; F:naringenin-chalcone synthase activity	EC:2.3.1.74	Chalcone synthase
TRUE	[BLASTED, MAPPED, ANNOTATED]	TRINITY_DN11333_c1_g1_i2	AIY24986.1chalcone synthase 1	524	5	2e-70	96.64	2	P:GO:0009058; F:GO:0016210	P:biosynthetic process; F:naringenin-chalcone synthase activity	EC:2.3.1.74	Chalcone synthase
TRUE	[BLASTED, MAPPED, ANNOTATED]	TRINITY_DN5223_c0_g1_i1	AIY24987.1chalcone synthase 1	435	5	1.4e-61	98.39	2	P:GO:0009058; F:GO:0016210	P:biosynthetic process; F:naringenin-chalcone synthase activity	EC:2.3.1.74	Chalcone synthase
TRUE	[BLASTED, MAPPED, ANNOTATED]	TRINITY_DN8446_c0_g1_i27	AIY24987.1chalcone synthase 1	1306	5	1.1e-213	97.54	2	P:GO:0009058; F:GO:0016210	P:biosynthetic process; F:naringenin-chalcone synthase activity	EC:2.3.1.74	Chalcone synthase
TRUE	[BLASTED, MAPPED, ANNOTATED]	TRINITY_DN8446_c0_g1_i25	AIY24987.1chalcone synthase 1	1306	5	7.4e-215	98	2	P:GO:0009058; F:GO:0016210	P:biosynthetic process; F:naringenin-chalcone synthase activity	EC:2.3.1.74	Chalcone synthase
TRUE	[BLASTED, MAPPED, ANNOTATED]	TRINITY_DN8446_c0_g1_i13	AIY24987.1chalcone synthase 1	1306	5	5.3e-213	97.69	2	P:GO:0009058; F:GO:0016210	P:biosynthetic process; F:naringenin-chalcone synthase activity	EC:2.3.1.74	Chalcone synthase
TRUE	[BLASTED, MAPPED, ANNOTATED]	TRINITY_DN5223_c0_g1_i10	AIY24987.1chalcone synthase 1	408	5	1.2e-59	97.58	2	P:GO:0009058; F:GO:0016210	P:biosynthetic process; F:naringenin-chalcone synthase activity	EC:2.3.1.74	Chalcone synthase
TRUE	[BLASTED, MAPPED, ANNOTATED]	TRINITY_DN183_c0_g1_i12	AIY24997.1flavanone 3-hydroxylase 2	1366	5	1.4e-203	98.13	2	F:GO:0016491; F:GO:0046872	F:oxidoreductase activity; F:metal ion binding	EC:1	Oxidoreductases
TRUE	[BLASTED, MAPPED, ANNOTATED]	TRINITY_DN183_c0_g1_i25	AIY24997.1flavanone 3-hydroxylase 2	1410	5	1.4e-203	98.13	2	F:GO:0016491; F:GO:0046872	F:oxidoreductase activity; F:metal ion binding	EC:1	Oxidoreductases
TRUE	[BLASTED, MAPPED, ANNOTATED]	TRINITY_DN183_c0_g1_i31	AIY24997.1flavanone 3-hydroxylase 2	1409	5	1.8e-203	98.13	2	F:GO:0016491; F:GO:0046872	F:oxidoreductase activity; F:metal ion binding	EC:1	Oxidoreductases
TRUE	[BLASTED, MAPPED, ANNOTATED]	TRINITY_DN6361_c0_g1_i1	AIY24999.1flavanone 3'-hydroxylase	1724	5	1.1e-295	98.34	5	F:GO:0004497; F:GO:0005506; F:GO:0016705; F:GO:0020037; C:GO:0016021	F:monooxygenase activity; F:iron ion binding; F:oxidoreductase activity, acting on paired donors, with incorporation or reduction of molecular oxygen; F:heme binding; C:integral component of membrane	EC:1.14	Acting on paired donors, with incorporation or reduction of molecular oxygen. The oxygen incorporated need not be derived from O(2)
TRUE	[BLASTED, MAPPED, ANNOTATED]	TRINITY_DN6361_c0_g1_i3	AIY25000.1flavanone 3'-hydroxylase	538	5	3.9e-77	96.84	5	F:GO:0004497; F:GO:0005506; F:GO:0016705; F:GO:0020037; C:GO:0016021	F:monooxygenase activity; F:iron ion binding; F:oxidoreductase activity, acting on paired donors, with incorporation or reduction of molecular oxygen; F:heme binding; C:integral component of membrane	EC:1.14	Acting on paired donors, with incorporation or reduction of molecular oxygen. The oxygen incorporated need not be derived from O(2)
TRUE	[BLASTED, MAPPED, ANNOTATED]	TRINITY_DN10270_c0_g1_i8	AIY25006.1anthocyanidin reductase	419	5	1.1e-13	100	1	F:GO:0003824	F:catalytic activity
TRUE	[BLASTED]	TRINITY_DN2685_c0_g1_i3	AJA79008.1heat-shock protein 17.6	641	5	5.6e-75	97.27
TRUE	[BLASTED]	TRINITY_DN17164_c0_g1_i26	AJA79008.1heat-shock protein 17.6	225	5	1.3e-29	94.93
TRUE	[BLASTED]	TRINITY_DN17164_c0_g1_i21	AJA79008.1heat-shock protein 17.6	260	5	7.2e-37	95.35
TRUE	[BLASTED]	TRINITY_DN17164_c0_g1_i20	AJA79008.1heat-shock protein 17.6	251	5	1.1e-34	93.98
TRUE	[BLASTED]	TRINITY_DN17164_c0_g1_i69	AJA79008.1heat-shock protein 17.6	209	5	1.2e-26	92.75
TRUE	[BLASTED]	TRINITY_DN17164_c0_g1_i64	AJA79008.1heat-shock protein 17.6	209	5	1.2e-26	92.46
TRUE	[BLASTED]	TRINITY_DN17164_c0_g1_i62	AJA79008.1heat-shock protein 17.6	216	5	6.7e-28	93.89
TRUE	[BLASTED]	TRINITY_DN17164_c0_g1_i59	AJA79008.1heat-shock protein 17.6	209	5	9.2e-27	92.46
TRUE	[BLASTED]	TRINITY_DN17164_c0_g1_i56	AJA79008.1heat-shock protein 17.6	216	5	1.9e-27	94.12
TRUE	[BLASTED]	TRINITY_DN17164_c0_g1_i52	AJA79008.1heat-shock protein 17.6	209	5	2.4e-27	93.91
TRUE	[BLASTED]	TRINITY_DN17164_c0_g1_i37	AJA79008.1heat-shock protein 17.6	216	5	6.7e-28	93.89
TRUE	[BLASTED]	TRINITY_DN17164_c0_g1_i36	AJA79008.1heat-shock protein 17.6	216	5	1.3e-28	94.72
TRUE	[BLASTED]	TRINITY_DN17164_c0_g1_i30	AJA79008.1heat-shock protein 17.6	216	5	1.3e-28	94.72
TRUE	[BLASTED]	TRINITY_DN17164_c0_g1_i3	AJA79008.1heat-shock protein 17.6	260	5	7.2e-37	95.12
TRUE	[BLASTED]	TRINITY_DN17164_c0_g1_i28	AJA79008.1heat-shock protein 17.6	251	5	8.5e-35	93.73
TRUE	[BLASTED]	TRINITY_DN2685_c0_g1_i21	AJA79008.1heat-shock protein 17.6	410	5	2.8e-43	98.78
TRUE	[BLASTED]	TRINITY_DN17164_c0_g1_i6	AJA79009.1heat shock protein 18.3	388	5	2.6e-51	96.04
TRUE	[BLASTED]	TRINITY_DN17164_c0_g1_i49	AJA79009.1heat shock protein 18.3	379	5	8.3e-50	95
TRUE	[BLASTED]	TRINITY_DN17164_c0_g1_i47	AJA79009.1heat shock protein 18.3	270	5	3.6e-31	95.82
TRUE	[BLASTED]	TRINITY_DN17164_c0_g1_i42	AJA79009.1heat shock protein 18.3	378	5	1.7e-50	94.04
TRUE	[BLASTED, MAPPED, ANNOTATED]	TRINITY_DN5050_c0_g1_i2	AJC97685.1ethylene receptor 1	926	5	3e-133	97.13	4	P:GO:0000160; P:GO:0016310; F:GO:0000155; C:GO:0016021	P:phosphorelay signal transduction system; P:phosphorylation; F:phosphorelay sensor kinase activity; C:integral component of membrane	EC:2.7.3; EC:2.7.13.3	Transferring phosphorus-containing groups; Histidine kinase
TRUE	[BLASTED, MAPPED, ANNOTATED]	TRINITY_DN5050_c0_g1_i3	AJC97685.1ethylene receptor 1	2175	5	0	99.71	4	P:GO:0000160; P:GO:0016310; F:GO:0000155; C:GO:0016021	P:phosphorelay signal transduction system; P:phosphorylation; F:phosphorelay sensor kinase activity; C:integral component of membrane	EC:2.7.3; EC:2.7.13.3	Transferring phosphorus-containing groups; Histidine kinase
TRUE	[BLASTED, MAPPED, ANNOTATED]	TRINITY_DN5050_c0_g1_i1	AJC97685.1ethylene receptor 1	2135	5	0	99.71	4	P:GO:0000160; P:GO:0016310; F:GO:0000155; C:GO:0016021	P:phosphorelay signal transduction system; P:phosphorylation; F:phosphorelay sensor kinase activity; C:integral component of membrane	EC:2.7.3; EC:2.7.13.3	Transferring phosphorus-containing groups; Histidine kinase
TRUE	[BLASTED, MAPPED, ANNOTATED]	TRINITY_DN16608_c0_g1_i1	AJM90110.1PSI P700 apoprotein A2	281	5	1.8e-49	98.49	10	P:GO:0015979; P:GO:0018298; P:GO:0022900; F:GO:0000287; F:GO:0009055; F:GO:0016168; F:GO:0051539; C:GO:0009522; C:GO:0009535; C:GO:0016021	P:photosynthesis; P:protein-chromophore linkage; P:electron transport chain; F:magnesium ion binding; F:electron transfer activity; F:chlorophyll binding; F:4 iron, 4 sulfur cluster binding; C:photosystem I; C:chloroplast thylakoid membrane; C:integral component of membrane	EC:1	Oxidoreductases
TRUE	[BLASTED, MAPPED, ANNOTATED]	TRINITY_DN6577_c0_g1_i1	AJO25113.1hypothetical chloroplast RF34	365	5	4.1e-46	100	3	P:GO:0048564; F:GO:0005515; C:GO:0009535	P:photosystem I assembly; F:protein binding; C:chloroplast thylakoid membrane
TRUE	[BLASTED, MAPPED, ANNOTATED]	TRINITY_DN13588_c0_g3_i1	AJT57403.1heat schock protein 70	236	5	3.3e-12	73.37	1	F:GO:0000166	F:nucleotide binding
TRUE	[BLASTED, MAPPED, ANNOTATED]	TRINITY_DN16484_c0_g1_i1	AKA60068.1ribulose-1,5-bisphosphate carboxylase/oxygenase large subunit	1689	5	2.3e-277	98.32	5	P:GO:0019253; F:GO:0000287; F:GO:0004497; F:GO:0016984; C:GO:0009507	P:reductive pentose-phosphate cycle; F:magnesium ion binding; F:monooxygenase activity; F:ribulose-bisphosphate carboxylase activity; C:chloroplast	EC:4.1.1.39; EC:1	Ribulose-bisphosphate carboxylase; Oxidoreductases
TRUE	[BLASTED, MAPPED, ANNOTATED]	TRINITY_DN10412_c0_g1_i19	AKE49464.1NBS-LRR disease resistance protein NBS49	401	5	1.7e-40	71.58	2	F:GO:0032559; F:GO:0043168	F:adenyl ribonucleotide binding; F:anion binding
TRUE	[BLASTED, MAPPED, ANNOTATED]	TRINITY_DN10412_c0_g1_i22	AKE49464.1NBS-LRR disease resistance protein NBS49	401	5	1.7e-40	69.67	2	F:GO:0032559; F:GO:0043168	F:adenyl ribonucleotide binding; F:anion binding
TRUE	[BLASTED, MAPPED, ANNOTATED]	TRINITY_DN10412_c0_g1_i21	AKE49464.1NBS-LRR disease resistance protein NBS49	346	5	1.7e-17	80.77	3	P:GO:0006952; F:GO:0005524; F:GO:0043531	P:defense response; F:ATP binding; F:ADP binding
TRUE	[BLASTED, MAPPED, ANNOTATED]	TRINITY_DN10412_c0_g1_i2	AKE49464.1NBS-LRR disease resistance protein NBS49	369	5	1.8e-17	80.77	3	P:GO:0006952; F:GO:0005524; F:GO:0043531	P:defense response; F:ATP binding; F:ADP binding
TRUE	[BLASTED, MAPPED, ANNOTATED]	TRINITY_DN10412_c0_g1_i7	AKE49464.1NBS-LRR disease resistance protein NBS49	401	5	3.3e-41	72.36	2	F:GO:0032559; F:GO:0043168	F:adenyl ribonucleotide binding; F:anion binding
TRUE	[BLASTED, MAPPED, ANNOTATED]	TRINITY_DN10412_c0_g1_i4	AKE49464.1NBS-LRR disease resistance protein NBS49	582	5	1.5e-42	75.03	2	F:GO:0032559; F:GO:0043168	F:adenyl ribonucleotide binding; F:anion binding
TRUE	[BLASTED, MAPPED, ANNOTATED]	TRINITY_DN10412_c0_g1_i34	AKE49464.1NBS-LRR disease resistance protein NBS49	582	5	8.9e-43	72.82	2	F:GO:0032559; F:GO:0043168	F:adenyl ribonucleotide binding; F:anion binding
TRUE	[BLASTED, MAPPED, ANNOTATED]	TRINITY_DN10412_c0_g1_i31	AKE49464.1NBS-LRR disease resistance protein NBS49	582	5	6.8e-43	76.34	3	P:GO:0006952; F:GO:0005524; F:GO:0043531	P:defense response; F:ATP binding; F:ADP binding
TRUE	[BLASTED, MAPPED, ANNOTATED]	TRINITY_DN10412_c0_g1_i25	AKE49464.1NBS-LRR disease resistance protein NBS49	582	5	4.4e-42	71.48	2	F:GO:0032559; F:GO:0043168	F:adenyl ribonucleotide binding; F:anion binding
TRUE	[BLASTED, MAPPED, ANNOTATED]	TRINITY_DN10412_c0_g1_i16	AKE49464.1NBS-LRR disease resistance protein NBS49	582	5	8.9e-43	73.77	2	F:GO:0032559; F:GO:0043168	F:adenyl ribonucleotide binding; F:anion binding
TRUE	[BLASTED, MAPPED, ANNOTATED]	TRINITY_DN3611_c0_g1_i1	AKM76753.1ribosomal protein S5 domain 2-like superfamily protein	1306	5	9.9e-135	79.81	4	P:GO:0006412; F:GO:0003723; F:GO:0003735; C:GO:0005763	P:translation; F:RNA binding; F:structural constituent of ribosome; C:mitochondrial small ribosomal subunit
TRUE	[BLASTED, MAPPED]	TRINITY_DN4541_c0_g1_i4	AKM76866.1AT1G17665-like protein	1395	5	5.8e-125	69.33	2	C:GO:0016020; C:GO:0016021	C:membrane; C:integral component of membrane
TRUE	[BLASTED, MAPPED, ANNOTATED]	TRINITY_DN6791_c0_g1_i1	AKM98095.1cytochrome B6 subunit	243	5	2.3e-37	98.99	5	P:GO:0009767; F:GO:0045156; F:GO:0045158; C:GO:0009535; C:GO:0016021	P:photosynthetic electron transport chain; F:electron transporter, transferring electrons within the cyclic electron transport pathway of photosynthesis activity; F:electron transporter, transferring electrons within cytochrome b6/f complex of photosystem II activity; C:chloroplast thylakoid membrane; C:integral component of membrane	EC:1	Oxidoreductases
TRUE	[BLASTED, MAPPED, ANNOTATED]	TRINITY_DN9016_c0_g1_i1	AKO60174.1SEPALLATA1-like protein	1148	5	2.2e-125	88.85	4	P:GO:0045944; F:GO:0000977; F:GO:0003700; F:GO:0046983	P:positive regulation of transcription by RNA polymerase II; F:RNA polymerase II transcription regulatory region sequence-specific DNA binding; F:DNA-binding transcription factor activity; F:protein dimerization activity
TRUE	[BLASTED, MAPPED]	TRINITY_DN19759_c0_g1_i1	ALD89102.1RNA-dependent RNA polymerase	2235	5	1.1e-149	58.07	4	P:GO:0001172; F:GO:0003968; F:GO:0016740; F:GO:0016779	P:transcription, RNA-templated; F:RNA-directed 5'-3' RNA polymerase activity; F:transferase activity; F:nucleotidyltransferase activity
TRUE	[BLASTED]	TRINITY_DN2725_c1_g1_i17	ALO75808.1polyubiquitin-A-like protein	1087	5	2.3e-124	99.83
TRUE	[BLASTED, MAPPED, ANNOTATED]	TRINITY_DN7385_c0_g1_i13	AMB72436.1elongation factor 1-alpha	376	5	8.8e-28	88.03	5	P:GO:0006414; F:GO:0003746; F:GO:0003924; F:GO:0005525; C:GO:0016021	P:translational elongation; F:translation elongation factor activity; F:GTPase activity; F:GTP binding; C:integral component of membrane	EC:3.6.1	Acting on acid anhydrides
TRUE	[BLASTED, MAPPED, ANNOTATED]	TRINITY_DN6441_c0_g1_i3	AMJ39519.1aldehyde dehydrogenase 10A8	1780	5	4.6e-268	95.15	1	F:GO:0016620	F:oxidoreductase activity, acting on the aldehyde or oxo group of donors, NAD or NADP as acceptor	EC:1.2.1	Acting on the aldehyde or oxo group of donors
TRUE	[BLASTED, MAPPED, ANNOTATED]	TRINITY_DN6441_c0_g1_i1	AMJ39519.1aldehyde dehydrogenase 10A8	1343	5	7.4e-218	95.85	1	F:GO:0016620	F:oxidoreductase activity, acting on the aldehyde or oxo group of donors, NAD or NADP as acceptor	EC:1.2.1	Acting on the aldehyde or oxo group of donors
TRUE	[BLASTED, MAPPED, ANNOTATED]	TRINITY_DN17677_c0_g1_i2	AML79534.1putative LOV domain-containing protein	1933	5	0	95.02	6	P:GO:0006468; P:GO:0018298; P:GO:0050896; F:GO:0004672; F:GO:0005524; F:GO:0009881	P:protein phosphorylation; P:protein-chromophore linkage; P:response to stimulus; F:protein kinase activity; F:ATP binding; F:photoreceptor activity	EC:2.7.1	Transferring phosphorus-containing groups
TRUE	[BLASTED, MAPPED, ANNOTATED]	TRINITY_DN17677_c0_g1_i5	AML79534.1putative LOV domain-containing protein	2867	5	0	95.69	6	P:GO:0006468; P:GO:0018298; P:GO:0050896; F:GO:0004672; F:GO:0005524; F:GO:0009881	P:protein phosphorylation; P:protein-chromophore linkage; P:response to stimulus; F:protein kinase activity; F:ATP binding; F:photoreceptor activity	EC:2.7.1	Transferring phosphorus-containing groups
TRUE	[BLASTED, MAPPED, ANNOTATED]	TRINITY_DN17677_c0_g1_i1	AML79534.1putative LOV domain-containing protein	1978	5	0	94.95	6	P:GO:0006468; P:GO:0018298; P:GO:0050896; F:GO:0004672; F:GO:0005524; F:GO:0009881	P:protein phosphorylation; P:protein-chromophore linkage; P:response to stimulus; F:protein kinase activity; F:ATP binding; F:photoreceptor activity	EC:2.7.1	Transferring phosphorus-containing groups
TRUE	[BLASTED, MAPPED, ANNOTATED]	TRINITY_DN2667_c0_g1_i35	AML79535.1putative LOV domain-containing protein	2100	5	3.3e-249	93.66	4	P:GO:0016567; P:GO:0018298; P:GO:0050896; F:GO:0009881	P:protein ubiquitination; P:protein-chromophore linkage; P:response to stimulus; F:photoreceptor activity
TRUE	[BLASTED, MAPPED, ANNOTATED]	TRINITY_DN2667_c0_g1_i34	AML79535.1putative LOV domain-containing protein	2047	5	0	96.1	4	P:GO:0016567; P:GO:0018298; P:GO:0050896; F:GO:0009881	P:protein ubiquitination; P:protein-chromophore linkage; P:response to stimulus; F:photoreceptor activity
TRUE	[BLASTED, MAPPED, ANNOTATED]	TRINITY_DN2667_c0_g1_i2	AML79535.1putative LOV domain-containing protein	2096	5	0	96.1	4	P:GO:0016567; P:GO:0018298; P:GO:0050896; F:GO:0009881	P:protein ubiquitination; P:protein-chromophore linkage; P:response to stimulus; F:photoreceptor activity
TRUE	[BLASTED, MAPPED, ANNOTATED]	TRINITY_DN3803_c0_g1_i9	AML79536.1putative LOV domain-containing protein	2482	5	0	93.94	4	P:GO:0016567; P:GO:0018298; P:GO:0050896; F:GO:0009881	P:protein ubiquitination; P:protein-chromophore linkage; P:response to stimulus; F:photoreceptor activity
TRUE	[BLASTED, MAPPED, ANNOTATED]	TRINITY_DN3803_c0_g1_i11	AML79536.1putative LOV domain-containing protein	504	5	1.1e-33	88.85	5	P:GO:0016567; P:GO:0018298; P:GO:0050896; F:GO:0009881; C:GO:0016020	P:protein ubiquitination; P:protein-chromophore linkage; P:response to stimulus; F:photoreceptor activity; C:membrane
TRUE	[BLASTED, MAPPED, ANNOTATED]	TRINITY_DN3803_c0_g1_i1	AML79536.1putative LOV domain-containing protein	2540	5	0	96.36	4	P:GO:0016567; P:GO:0018298; P:GO:0050896; F:GO:0009881	P:protein ubiquitination; P:protein-chromophore linkage; P:response to stimulus; F:photoreceptor activity
TRUE	[BLASTED, MAPPED, ANNOTATED]	TRINITY_DN16115_c0_g3_i4	AML79537.1putative LOV domain-containing protein	3510	5	0	87.19	6	P:GO:0006468; P:GO:0018298; P:GO:0050896; F:GO:0004672; F:GO:0005524; F:GO:0009881	P:protein phosphorylation; P:protein-chromophore linkage; P:response to stimulus; F:protein kinase activity; F:ATP binding; F:photoreceptor activity	EC:2.7.1	Transferring phosphorus-containing groups
TRUE	[BLASTED, MAPPED, ANNOTATED]	TRINITY_DN16115_c0_g3_i5	AML79537.1putative LOV domain-containing protein	3388	5	0	87.19	6	P:GO:0006468; P:GO:0018298; P:GO:0050896; F:GO:0004672; F:GO:0005524; F:GO:0009881	P:protein phosphorylation; P:protein-chromophore linkage; P:response to stimulus; F:protein kinase activity; F:ATP binding; F:photoreceptor activity	EC:2.7.1	Transferring phosphorus-containing groups
TRUE	[BLASTED, MAPPED, ANNOTATED]	TRINITY_DN16115_c0_g3_i2	AML79537.1putative LOV domain-containing protein	2164	5	0	87.41	6	P:GO:0006468; P:GO:0018298; P:GO:0050896; F:GO:0004672; F:GO:0005524; F:GO:0009881	P:protein phosphorylation; P:protein-chromophore linkage; P:response to stimulus; F:protein kinase activity; F:ATP binding; F:photoreceptor activity	EC:2.7.1	Transferring phosphorus-containing groups
TRUE	[BLASTED, MAPPED, ANNOTATED]	TRINITY_DN3_c0_g4_i2	AMM06269.1'photosystem I P700 apoprotein A1	6855	5	0	95.89	10	P:GO:0015979; P:GO:0018298; P:GO:0022900; F:GO:0000287; F:GO:0009055; F:GO:0016168; F:GO:0051539; C:GO:0009522; C:GO:0009535; C:GO:0016021	P:photosynthesis; P:protein-chromophore linkage; P:electron transport chain; F:magnesium ion binding; F:electron transfer activity; F:chlorophyll binding; F:4 iron, 4 sulfur cluster binding; C:photosystem I; C:chloroplast thylakoid membrane; C:integral component of membrane	EC:1	Oxidoreductases
TRUE	[BLASTED, MAPPED, ANNOTATED]	TRINITY_DN3_c0_g4_i1	AMM06269.1'photosystem I P700 apoprotein A1	6855	5	0	95.89	10	P:GO:0015979; P:GO:0018298; P:GO:0022900; F:GO:0000287; F:GO:0009055; F:GO:0016168; F:GO:0051539; C:GO:0009522; C:GO:0009535; C:GO:0016021	P:photosynthesis; P:protein-chromophore linkage; P:electron transport chain; F:magnesium ion binding; F:electron transfer activity; F:chlorophyll binding; F:4 iron, 4 sulfur cluster binding; C:photosystem I; C:chloroplast thylakoid membrane; C:integral component of membrane	EC:1	Oxidoreductases
TRUE	[BLASTED, MAPPED, ANNOTATED]	TRINITY_DN2625_c0_g1_i40	AMM42906.1LRR-RLK	2038	5	1.1e-276	82.47	6	P:GO:0046777; F:GO:0005524; F:GO:0106310; F:GO:0106311; C:GO:0005886; C:GO:0016021	P:protein autophosphorylation; F:ATP binding; F:protein serine kinase activity; F:protein threonine kinase activity; C:plasma membrane; C:integral component of membrane	EC:2.7.11.1	Non-specific serine/threonine protein kinase
TRUE	[BLASTED, MAPPED, ANNOTATED]	TRINITY_DN2625_c0_g1_i23	AMM42906.1LRR-RLK	2038	5	4e-276	82.77	6	P:GO:0046777; F:GO:0005524; F:GO:0106310; F:GO:0106311; C:GO:0005886; C:GO:0016021	P:protein autophosphorylation; F:ATP binding; F:protein serine kinase activity; F:protein threonine kinase activity; C:plasma membrane; C:integral component of membrane	EC:2.7.11.1	Non-specific serine/threonine protein kinase
TRUE	[BLASTED, MAPPED, ANNOTATED]	TRINITY_DN8752_c0_g1_i109	AMQ23297.1RNA-dependent RNA polymerase	6697	5	0	65.93	9	P:GO:0001172; P:GO:0006351; P:GO:0006396; P:GO:0039694; P:GO:0080009; F:GO:0003723; F:GO:0003968; F:GO:0005524; F:GO:0008174	P:transcription, RNA-templated; P:transcription, DNA-templated; P:RNA processing; P:viral RNA genome replication; P:mRNA methylation; F:RNA binding; F:RNA-directed 5'-3' RNA polymerase activity; F:ATP binding; F:mRNA methyltransferase activity	EC:2.7.7.48; EC:2.1.1	RNA-directed RNA polymerase; Transferring one-carbon groups
TRUE	[BLASTED, MAPPED, ANNOTATED]	TRINITY_DN8752_c0_g1_i13	AMQ23297.1RNA-dependent RNA polymerase	1155	5	4.1e-225	66.15	9	P:GO:0001172; P:GO:0006351; P:GO:0006396; P:GO:0039694; P:GO:0080009; F:GO:0003723; F:GO:0003968; F:GO:0005524; F:GO:0008174	P:transcription, RNA-templated; P:transcription, DNA-templated; P:RNA processing; P:viral RNA genome replication; P:mRNA methylation; F:RNA binding; F:RNA-directed 5'-3' RNA polymerase activity; F:ATP binding; F:mRNA methyltransferase activity	EC:2.7.7.48; EC:2.1.1	RNA-directed RNA polymerase; Transferring one-carbon groups
TRUE	[BLASTED, MAPPED, ANNOTATED]	TRINITY_DN8752_c0_g1_i125	AMQ23297.1RNA-dependent RNA polymerase	6697	5	0	65.91	9	P:GO:0001172; P:GO:0006351; P:GO:0006396; P:GO:0039694; P:GO:0080009; F:GO:0003723; F:GO:0003968; F:GO:0005524; F:GO:0008174	P:transcription, RNA-templated; P:transcription, DNA-templated; P:RNA processing; P:viral RNA genome replication; P:mRNA methylation; F:RNA binding; F:RNA-directed 5'-3' RNA polymerase activity; F:ATP binding; F:mRNA methyltransferase activity	EC:2.7.7.48; EC:2.1.1	RNA-directed RNA polymerase; Transferring one-carbon groups
TRUE	[BLASTED, MAPPED, ANNOTATED]	TRINITY_DN8752_c0_g1_i121	AMQ23297.1RNA-dependent RNA polymerase	6697	5	0	65.92	9	P:GO:0001172; P:GO:0006351; P:GO:0006396; P:GO:0039694; P:GO:0080009; F:GO:0003723; F:GO:0003968; F:GO:0005524; F:GO:0008174	P:transcription, RNA-templated; P:transcription, DNA-templated; P:RNA processing; P:viral RNA genome replication; P:mRNA methylation; F:RNA binding; F:RNA-directed 5'-3' RNA polymerase activity; F:ATP binding; F:mRNA methyltransferase activity	EC:2.7.7.48; EC:2.1.1	RNA-directed RNA polymerase; Transferring one-carbon groups
TRUE	[BLASTED, MAPPED, ANNOTATED]	TRINITY_DN8752_c0_g1_i116	AMQ23297.1RNA-dependent RNA polymerase	5379	5	0	65.99	9	P:GO:0001172; P:GO:0006351; P:GO:0006396; P:GO:0039694; P:GO:0080009; F:GO:0003723; F:GO:0003968; F:GO:0005524; F:GO:0008174	P:transcription, RNA-templated; P:transcription, DNA-templated; P:RNA processing; P:viral RNA genome replication; P:mRNA methylation; F:RNA binding; F:RNA-directed 5'-3' RNA polymerase activity; F:ATP binding; F:mRNA methyltransferase activity	EC:2.7.7.48; EC:2.1.1	RNA-directed RNA polymerase; Transferring one-carbon groups
TRUE	[BLASTED, MAPPED, ANNOTATED]	TRINITY_DN8752_c0_g1_i31	AMQ23297.1RNA-dependent RNA polymerase	6697	5	0	65.91	9	P:GO:0001172; P:GO:0006351; P:GO:0006396; P:GO:0039694; P:GO:0080009; F:GO:0003723; F:GO:0003968; F:GO:0005524; F:GO:0008174	P:transcription, RNA-templated; P:transcription, DNA-templated; P:RNA processing; P:viral RNA genome replication; P:mRNA methylation; F:RNA binding; F:RNA-directed 5'-3' RNA polymerase activity; F:ATP binding; F:mRNA methyltransferase activity	EC:2.7.7.48; EC:2.1.1	RNA-directed RNA polymerase; Transferring one-carbon groups
TRUE	[BLASTED, MAPPED, ANNOTATED]	TRINITY_DN8752_c0_g1_i23	AMQ23297.1RNA-dependent RNA polymerase	1155	5	2.9e-223	65.82	9	P:GO:0001172; P:GO:0006351; P:GO:0006396; P:GO:0039694; P:GO:0080009; F:GO:0003723; F:GO:0003968; F:GO:0005524; F:GO:0008174	P:transcription, RNA-templated; P:transcription, DNA-templated; P:RNA processing; P:viral RNA genome replication; P:mRNA methylation; F:RNA binding; F:RNA-directed 5'-3' RNA polymerase activity; F:ATP binding; F:mRNA methyltransferase activity	EC:2.7.7.48; EC:2.1.1	RNA-directed RNA polymerase; Transferring one-carbon groups
TRUE	[BLASTED, MAPPED, ANNOTATED]	TRINITY_DN8752_c0_g1_i21	AMQ23297.1RNA-dependent RNA polymerase	333	5	6.2e-57	87.64	10	P:GO:0001172; P:GO:0006351; P:GO:0006396; P:GO:0039694; P:GO:0080009; F:GO:0003723; F:GO:0003968; F:GO:0004386; F:GO:0005524; F:GO:0008174	P:transcription, RNA-templated; P:transcription, DNA-templated; P:RNA processing; P:viral RNA genome replication; P:mRNA methylation; F:RNA binding; F:RNA-directed 5'-3' RNA polymerase activity; F:helicase activity; F:ATP binding; F:mRNA methyltransferase activity	EC:2.7.7.48; EC:2.1.1	RNA-directed RNA polymerase; Transferring one-carbon groups
TRUE	[BLASTED, MAPPED, ANNOTATED]	TRINITY_DN8752_c0_g1_i17	AMQ23297.1RNA-dependent RNA polymerase	6697	5	0	65.91	9	P:GO:0001172; P:GO:0006351; P:GO:0006396; P:GO:0039694; P:GO:0080009; F:GO:0003723; F:GO:0003968; F:GO:0005524; F:GO:0008174	P:transcription, RNA-templated; P:transcription, DNA-templated; P:RNA processing; P:viral RNA genome replication; P:mRNA methylation; F:RNA binding; F:RNA-directed 5'-3' RNA polymerase activity; F:ATP binding; F:mRNA methyltransferase activity	EC:2.7.7.48; EC:2.1.1	RNA-directed RNA polymerase; Transferring one-carbon groups
TRUE	[BLASTED, MAPPED, ANNOTATED]	TRINITY_DN8752_c0_g1_i150	AMQ23297.1RNA-dependent RNA polymerase	481	5	1.8e-86	79	9	P:GO:0001172; P:GO:0006351; P:GO:0006396; P:GO:0039694; P:GO:0080009; F:GO:0003723; F:GO:0003968; F:GO:0005524; F:GO:0008174	P:transcription, RNA-templated; P:transcription, DNA-templated; P:RNA processing; P:viral RNA genome replication; P:mRNA methylation; F:RNA binding; F:RNA-directed 5'-3' RNA polymerase activity; F:ATP binding; F:mRNA methyltransferase activity	EC:2.7.7.48; EC:2.1.1	RNA-directed RNA polymerase; Transferring one-carbon groups
TRUE	[BLASTED, MAPPED, ANNOTATED]	TRINITY_DN8752_c0_g1_i147	AMQ23297.1RNA-dependent RNA polymerase	790	5	1.1e-144	70.67	9	P:GO:0001172; P:GO:0006351; P:GO:0006396; P:GO:0039694; P:GO:0080009; F:GO:0003723; F:GO:0003968; F:GO:0005524; F:GO:0008174	P:transcription, RNA-templated; P:transcription, DNA-templated; P:RNA processing; P:viral RNA genome replication; P:mRNA methylation; F:RNA binding; F:RNA-directed 5'-3' RNA polymerase activity; F:ATP binding; F:mRNA methyltransferase activity	EC:2.7.7.48; EC:2.1.1	RNA-directed RNA polymerase; Transferring one-carbon groups
TRUE	[BLASTED, MAPPED, ANNOTATED]	TRINITY_DN8752_c0_g1_i136	AMQ23297.1RNA-dependent RNA polymerase	5519	5	0	65.67	9	P:GO:0001172; P:GO:0006351; P:GO:0006396; P:GO:0039694; P:GO:0080009; F:GO:0003723; F:GO:0003968; F:GO:0005524; F:GO:0008174	P:transcription, RNA-templated; P:transcription, DNA-templated; P:RNA processing; P:viral RNA genome replication; P:mRNA methylation; F:RNA binding; F:RNA-directed 5'-3' RNA polymerase activity; F:ATP binding; F:mRNA methyltransferase activity	EC:2.7.7.48; EC:2.1.1	RNA-directed RNA polymerase; Transferring one-carbon groups
TRUE	[BLASTED, MAPPED, ANNOTATED]	TRINITY_DN8752_c0_g1_i99	AMQ23297.1RNA-dependent RNA polymerase	246	5	3.9e-40	85.19	10	P:GO:0001172; P:GO:0006351; P:GO:0006396; P:GO:0039694; P:GO:0080009; F:GO:0003723; F:GO:0003968; F:GO:0004386; F:GO:0005524; F:GO:0008174	P:transcription, RNA-templated; P:transcription, DNA-templated; P:RNA processing; P:viral RNA genome replication; P:mRNA methylation; F:RNA binding; F:RNA-directed 5'-3' RNA polymerase activity; F:helicase activity; F:ATP binding; F:mRNA methyltransferase activity	EC:2.7.7.48; EC:2.1.1	RNA-directed RNA polymerase; Transferring one-carbon groups
TRUE	[BLASTED, MAPPED, ANNOTATED]	TRINITY_DN8752_c0_g1_i87	AMQ23297.1RNA-dependent RNA polymerase	5067	5	0	62.61	9	P:GO:0001172; P:GO:0006351; P:GO:0006396; P:GO:0039694; P:GO:0080009; F:GO:0003723; F:GO:0003968; F:GO:0005524; F:GO:0008174	P:transcription, RNA-templated; P:transcription, DNA-templated; P:RNA processing; P:viral RNA genome replication; P:mRNA methylation; F:RNA binding; F:RNA-directed 5'-3' RNA polymerase activity; F:ATP binding; F:mRNA methyltransferase activity	EC:2.7.7.48; EC:2.1.1	RNA-directed RNA polymerase; Transferring one-carbon groups
TRUE	[BLASTED, MAPPED, ANNOTATED]	TRINITY_DN8752_c0_g1_i83	AMQ23297.1RNA-dependent RNA polymerase	954	2	3.3e-172	70.57	9	P:GO:0001172; P:GO:0006351; P:GO:0006396; P:GO:0039694; P:GO:0080009; F:GO:0003723; F:GO:0003968; F:GO:0005524; F:GO:0008174	P:transcription, RNA-templated; P:transcription, DNA-templated; P:RNA processing; P:viral RNA genome replication; P:mRNA methylation; F:RNA binding; F:RNA-directed 5'-3' RNA polymerase activity; F:ATP binding; F:mRNA methyltransferase activity	EC:2.7.7.48; EC:2.1.1	RNA-directed RNA polymerase; Transferring one-carbon groups
TRUE	[BLASTED, MAPPED, ANNOTATED]	TRINITY_DN8752_c0_g1_i60	AMQ23297.1RNA-dependent RNA polymerase	6697	5	0	65.91	9	P:GO:0001172; P:GO:0006351; P:GO:0006396; P:GO:0039694; P:GO:0080009; F:GO:0003723; F:GO:0003968; F:GO:0005524; F:GO:0008174	P:transcription, RNA-templated; P:transcription, DNA-templated; P:RNA processing; P:viral RNA genome replication; P:mRNA methylation; F:RNA binding; F:RNA-directed 5'-3' RNA polymerase activity; F:ATP binding; F:mRNA methyltransferase activity	EC:2.7.7.48; EC:2.1.1	RNA-directed RNA polymerase; Transferring one-carbon groups
TRUE	[BLASTED, MAPPED, ANNOTATED]	TRINITY_DN8752_c0_g1_i57	AMQ23297.1RNA-dependent RNA polymerase	5067	5	0	62.59	9	P:GO:0001172; P:GO:0006351; P:GO:0006396; P:GO:0039694; P:GO:0080009; F:GO:0003723; F:GO:0003968; F:GO:0005524; F:GO:0008174	P:transcription, RNA-templated; P:transcription, DNA-templated; P:RNA processing; P:viral RNA genome replication; P:mRNA methylation; F:RNA binding; F:RNA-directed 5'-3' RNA polymerase activity; F:ATP binding; F:mRNA methyltransferase activity	EC:2.7.7.48; EC:2.1.1	RNA-directed RNA polymerase; Transferring one-carbon groups
TRUE	[BLASTED, MAPPED, ANNOTATED]	TRINITY_DN8752_c0_g1_i54	AMQ23297.1RNA-dependent RNA polymerase	6697	5	0	65.93	9	P:GO:0001172; P:GO:0006351; P:GO:0006396; P:GO:0039694; P:GO:0080009; F:GO:0003723; F:GO:0003968; F:GO:0005524; F:GO:0008174	P:transcription, RNA-templated; P:transcription, DNA-templated; P:RNA processing; P:viral RNA genome replication; P:mRNA methylation; F:RNA binding; F:RNA-directed 5'-3' RNA polymerase activity; F:ATP binding; F:mRNA methyltransferase activity	EC:2.7.7.48; EC:2.1.1	RNA-directed RNA polymerase; Transferring one-carbon groups
TRUE	[BLASTED, MAPPED, ANNOTATED]	TRINITY_DN8752_c0_g1_i45	AMQ23297.1RNA-dependent RNA polymerase	4837	5	0	62.01	9	P:GO:0001172; P:GO:0006351; P:GO:0006396; P:GO:0039694; P:GO:0080009; F:GO:0003723; F:GO:0003968; F:GO:0005524; F:GO:0008174	P:transcription, RNA-templated; P:transcription, DNA-templated; P:RNA processing; P:viral RNA genome replication; P:mRNA methylation; F:RNA binding; F:RNA-directed 5'-3' RNA polymerase activity; F:ATP binding; F:mRNA methyltransferase activity	EC:2.7.7.48; EC:2.1.1	RNA-directed RNA polymerase; Transferring one-carbon groups
TRUE	[BLASTED, MAPPED, ANNOTATED]	TRINITY_DN8752_c0_g1_i44	AMQ23297.1RNA-dependent RNA polymerase	3373	5	0	63.91	9	P:GO:0001172; P:GO:0006351; P:GO:0006396; P:GO:0039694; P:GO:0080009; F:GO:0003723; F:GO:0003968; F:GO:0005524; F:GO:0008174	P:transcription, RNA-templated; P:transcription, DNA-templated; P:RNA processing; P:viral RNA genome replication; P:mRNA methylation; F:RNA binding; F:RNA-directed 5'-3' RNA polymerase activity; F:ATP binding; F:mRNA methyltransferase activity	EC:2.7.7.48; EC:2.1.1	RNA-directed RNA polymerase; Transferring one-carbon groups
TRUE	[BLASTED, MAPPED, ANNOTATED]	TRINITY_DN8752_c0_g1_i35	AMQ23297.1RNA-dependent RNA polymerase	5519	5	0	65.68	9	P:GO:0001172; P:GO:0006351; P:GO:0006396; P:GO:0039694; P:GO:0080009; F:GO:0003723; F:GO:0003968; F:GO:0005524; F:GO:0008174	P:transcription, RNA-templated; P:transcription, DNA-templated; P:RNA processing; P:viral RNA genome replication; P:mRNA methylation; F:RNA binding; F:RNA-directed 5'-3' RNA polymerase activity; F:ATP binding; F:mRNA methyltransferase activity	EC:2.7.7.48; EC:2.1.1	RNA-directed RNA polymerase; Transferring one-carbon groups
TRUE	[BLASTED, MAPPED, ANNOTATED]	TRINITY_DN18742_c0_g1_i1	AMQ23297.1RNA-dependent RNA polymerase	220	1	1.5e-30	94.44	9	P:GO:0001172; P:GO:0006351; P:GO:0006396; P:GO:0039694; P:GO:0080009; F:GO:0003723; F:GO:0003968; F:GO:0005524; F:GO:0008174	P:transcription, RNA-templated; P:transcription, DNA-templated; P:RNA processing; P:viral RNA genome replication; P:mRNA methylation; F:RNA binding; F:RNA-directed 5'-3' RNA polymerase activity; F:ATP binding; F:mRNA methyltransferase activity	EC:2.7.7.48; EC:2.1.1	RNA-directed RNA polymerase; Transferring one-carbon groups
TRUE	[BLASTED, MAPPED, ANNOTATED]	TRINITY_DN1562_c0_g1_i22	AMT84627.1light-harvesting complex	806	5	7.5e-141	98.2	7	P:GO:0009765; P:GO:0018298; F:GO:0016168; F:GO:0016491; C:GO:0009522; C:GO:0009523; C:GO:0009535	P:photosynthesis, light harvesting; P:protein-chromophore linkage; F:chlorophyll binding; F:oxidoreductase activity; C:photosystem I; C:photosystem II; C:chloroplast thylakoid membrane	EC:1	Oxidoreductases
TRUE	[BLASTED, MAPPED, ANNOTATED]	TRINITY_DN1562_c0_g1_i19	AMT84627.1light-harvesting complex	401	5	1.9e-57	95.84	7	P:GO:0009765; P:GO:0018298; F:GO:0016168; F:GO:0016491; C:GO:0009522; C:GO:0009523; C:GO:0009535	P:photosynthesis, light harvesting; P:protein-chromophore linkage; F:chlorophyll binding; F:oxidoreductase activity; C:photosystem I; C:photosystem II; C:chloroplast thylakoid membrane	EC:1	Oxidoreductases
TRUE	[BLASTED, MAPPED, ANNOTATED]	TRINITY_DN1562_c0_g1_i17	AMT84627.1light-harvesting complex	1174	5	8e-152	98.49	9	P:GO:0009416; P:GO:0009768; P:GO:0018298; F:GO:0016168; F:GO:0016491; C:GO:0009522; C:GO:0009523; C:GO:0009535; C:GO:0009941	P:response to light stimulus; P:photosynthesis, light harvesting in photosystem I; P:protein-chromophore linkage; F:chlorophyll binding; F:oxidoreductase activity; C:photosystem I; C:photosystem II; C:chloroplast thylakoid membrane; C:chloroplast envelope	EC:1	Oxidoreductases
TRUE	[BLASTED, MAPPED, ANNOTATED]	TRINITY_DN1562_c0_g1_i7	AMT84627.1light-harvesting complex	1174	5	8e-152	98.49	9	P:GO:0009416; P:GO:0009768; P:GO:0018298; F:GO:0016168; F:GO:0016491; C:GO:0009522; C:GO:0009523; C:GO:0009535; C:GO:0009941	P:response to light stimulus; P:photosynthesis, light harvesting in photosystem I; P:protein-chromophore linkage; F:chlorophyll binding; F:oxidoreductase activity; C:photosystem I; C:photosystem II; C:chloroplast thylakoid membrane; C:chloroplast envelope	EC:1	Oxidoreductases
TRUE	[BLASTED, MAPPED, ANNOTATED]	TRINITY_DN1562_c0_g1_i44	AMT84627.1light-harvesting complex	812	5	7.5e-141	98.2	7	P:GO:0009765; P:GO:0018298; F:GO:0016168; F:GO:0016491; C:GO:0009522; C:GO:0009523; C:GO:0009535	P:photosynthesis, light harvesting; P:protein-chromophore linkage; F:chlorophyll binding; F:oxidoreductase activity; C:photosystem I; C:photosystem II; C:chloroplast thylakoid membrane	EC:1	Oxidoreductases
TRUE	[BLASTED, MAPPED, ANNOTATED]	TRINITY_DN1562_c0_g1_i1	AMT84627.1light-harvesting complex	1171	5	1.3e-146	97.53	9	P:GO:0009416; P:GO:0009768; P:GO:0018298; F:GO:0016168; F:GO:0016491; C:GO:0009522; C:GO:0009523; C:GO:0009535; C:GO:0009941	P:response to light stimulus; P:photosynthesis, light harvesting in photosystem I; P:protein-chromophore linkage; F:chlorophyll binding; F:oxidoreductase activity; C:photosystem I; C:photosystem II; C:chloroplast thylakoid membrane; C:chloroplast envelope	EC:1	Oxidoreductases
TRUE	[BLASTED]	TRINITY_DN2315_c0_g1_i8	ANA07966.1hypothetical protein 5H7_019	887	5	2.2e-24	76.71
TRUE	[BLASTED]	TRINITY_DN2315_c0_g1_i24	ANA07966.1hypothetical protein 5H7_019	228	5	3.4e-22	77.95
TRUE	[BLASTED, MAPPED, ANNOTATED]	TRINITY_DN998_c0_g1_i116	ANC55863.1 DUF642	1344	5	7.4e-202	92.4	5	P:GO:0022900; F:GO:0009055; F:GO:0020037; F:GO:0046872; C:GO:0016021	P:electron transport chain; F:electron transfer activity; F:heme binding; F:metal ion binding; C:integral component of membrane	EC:1	Oxidoreductases
TRUE	[BLASTED, MAPPED, ANNOTATED]	TRINITY_DN8117_c0_g1_i1	ANH20900.1cytochrome b6/f complex subunit IV	254	5	4.5e-36	93.43	5	P:GO:0009767; F:GO:0045156; F:GO:0045158; C:GO:0009535; C:GO:0016021	P:photosynthetic electron transport chain; F:electron transporter, transferring electrons within the cyclic electron transport pathway of photosynthesis activity; F:electron transporter, transferring electrons within cytochrome b6/f complex of photosystem II activity; C:chloroplast thylakoid membrane; C:integral component of membrane	EC:1	Oxidoreductases
TRUE	[BLASTED, MAPPED, ANNOTATED]	TRINITY_DN4713_c0_g1_i28	ANQ43386.1Man i 1 allergen	983	5	1.9e-130	98.26	6	P:GO:0006006; P:GO:0006096; F:GO:0004365; F:GO:0050661; F:GO:0051287; C:GO:0005829	P:glucose metabolic process; P:glycolytic process; F:glyceraldehyde-3-phosphate dehydrogenase (NAD+) (phosphorylating) activity; F:NADP binding; F:NAD binding; C:cytosol	EC:1.2.1.59; EC:1.2.1.12	Glyceraldehyde-3-phosphate dehydrogenase (NAD(P)(+)) (phosphorylating); Glyceraldehyde-3-phosphate dehydrogenase (phosphorylating)
TRUE	[BLASTED, MAPPED, ANNOTATED]	TRINITY_DN4713_c0_g1_i22	ANQ43386.1Man i 1 allergen	1440	5	1.5e-187	98.29	6	P:GO:0006006; P:GO:0006096; F:GO:0004365; F:GO:0050661; F:GO:0051287; C:GO:0005829	P:glucose metabolic process; P:glycolytic process; F:glyceraldehyde-3-phosphate dehydrogenase (NAD+) (phosphorylating) activity; F:NADP binding; F:NAD binding; C:cytosol	EC:1.2.1.59; EC:1.2.1.12	Glyceraldehyde-3-phosphate dehydrogenase (NAD(P)(+)) (phosphorylating); Glyceraldehyde-3-phosphate dehydrogenase (phosphorylating)
TRUE	[BLASTED, MAPPED, ANNOTATED]	TRINITY_DN4713_c0_g1_i20	ANQ43386.1Man i 1 allergen	1660	5	3.1e-189	98.05	6	P:GO:0006006; P:GO:0006096; F:GO:0004365; F:GO:0050661; F:GO:0051287; C:GO:0005829	P:glucose metabolic process; P:glycolytic process; F:glyceraldehyde-3-phosphate dehydrogenase (NAD+) (phosphorylating) activity; F:NADP binding; F:NAD binding; C:cytosol	EC:1.2.1.59; EC:1.2.1.12	Glyceraldehyde-3-phosphate dehydrogenase (NAD(P)(+)) (phosphorylating); Glyceraldehyde-3-phosphate dehydrogenase (phosphorylating)
TRUE	[BLASTED, MAPPED, ANNOTATED]	TRINITY_DN4713_c0_g1_i33	ANQ43386.1Man i 1 allergen	983	5	5.9e-132	98.01	6	P:GO:0006006; P:GO:0006096; F:GO:0004365; F:GO:0050661; F:GO:0051287; C:GO:0005829	P:glucose metabolic process; P:glycolytic process; F:glyceraldehyde-3-phosphate dehydrogenase (NAD+) (phosphorylating) activity; F:NADP binding; F:NAD binding; C:cytosol	EC:1.2.1.59; EC:1.2.1.12	Glyceraldehyde-3-phosphate dehydrogenase (NAD(P)(+)) (phosphorylating); Glyceraldehyde-3-phosphate dehydrogenase (phosphorylating)
TRUE	[BLASTED, MAPPED, ANNOTATED]	TRINITY_DN4713_c0_g1_i31	ANQ43386.1Man i 1 allergen	1660	5	9.8e-188	98.23	6	P:GO:0006006; P:GO:0006096; F:GO:0004365; F:GO:0050661; F:GO:0051287; C:GO:0005829	P:glucose metabolic process; P:glycolytic process; F:glyceraldehyde-3-phosphate dehydrogenase (NAD+) (phosphorylating) activity; F:NADP binding; F:NAD binding; C:cytosol	EC:1.2.1.59; EC:1.2.1.12	Glyceraldehyde-3-phosphate dehydrogenase (NAD(P)(+)) (phosphorylating); Glyceraldehyde-3-phosphate dehydrogenase (phosphorylating)
TRUE	[BLASTED, MAPPED, ANNOTATED]	TRINITY_DN4713_c0_g1_i3	ANQ43386.1Man i 1 allergen	1440	5	4.7e-186	98.46	6	P:GO:0006006; P:GO:0006096; F:GO:0004365; F:GO:0050661; F:GO:0051287; C:GO:0005829	P:glucose metabolic process; P:glycolytic process; F:glyceraldehyde-3-phosphate dehydrogenase (NAD+) (phosphorylating) activity; F:NADP binding; F:NAD binding; C:cytosol	EC:1.2.1.59; EC:1.2.1.12	Glyceraldehyde-3-phosphate dehydrogenase (NAD(P)(+)) (phosphorylating); Glyceraldehyde-3-phosphate dehydrogenase (phosphorylating)
TRUE	[BLASTED, MAPPED, ANNOTATED]	TRINITY_DN4713_c0_g1_i13	ANQ43386.1Man i 1 allergen	1130	5	4.7e-157	97.2	4	P:GO:0006006; F:GO:0016620; F:GO:0050661; F:GO:0051287	P:glucose metabolic process; F:oxidoreductase activity, acting on the aldehyde or oxo group of donors, NAD or NADP as acceptor; F:NADP binding; F:NAD binding	EC:1.2.1	Acting on the aldehyde or oxo group of donors
TRUE	[BLASTED, MAPPED, ANNOTATED]	TRINITY_DN18405_c0_g1_i1	ANS54563.1Sec-independent protein translocase	369	5	6.4e-63	99.67	1	C:GO:0016021	C:integral component of membrane
TRUE	[BLASTED, MAPPED, ANNOTATED]	TRINITY_DN1076_c0_g1_i2	AOR17396.1palmitoyl-acyl carrier protein thioesterase	1961	5	3e-220	92.91	3	P:GO:0006633; F:GO:0016297; C:GO:0009507	P:fatty acid biosynthetic process; F:acyl-[acyl-carrier-protein] hydrolase activity; C:chloroplast	EC:2.3.1.85; EC:3.1.2.14	Fatty-acid synthase system; Oleoyl-[acyl-carrier-protein] hydrolase
TRUE	[BLASTED, MAPPED, ANNOTATED]	TRINITY_DN1076_c0_g1_i14	AOR17396.1palmitoyl-acyl carrier protein thioesterase	1961	5	3e-220	92.91	3	P:GO:0006633; F:GO:0016297; C:GO:0009507	P:fatty acid biosynthetic process; F:acyl-[acyl-carrier-protein] hydrolase activity; C:chloroplast	EC:2.3.1.85; EC:3.1.2.14	Fatty-acid synthase system; Oleoyl-[acyl-carrier-protein] hydrolase
TRUE	[BLASTED, MAPPED, ANNOTATED]	TRINITY_DN1076_c0_g1_i23	AOR17396.1palmitoyl-acyl carrier protein thioesterase	1962	5	3e-220	92.91	3	P:GO:0006633; F:GO:0016297; C:GO:0009507	P:fatty acid biosynthetic process; F:acyl-[acyl-carrier-protein] hydrolase activity; C:chloroplast	EC:2.3.1.85; EC:3.1.2.14	Fatty-acid synthase system; Oleoyl-[acyl-carrier-protein] hydrolase
TRUE	[BLASTED, MAPPED, ANNOTATED]	TRINITY_DN1076_c0_g1_i10	AOR17396.1palmitoyl-acyl carrier protein thioesterase	1962	5	3e-220	92.91	3	P:GO:0006633; F:GO:0016297; C:GO:0009507	P:fatty acid biosynthetic process; F:acyl-[acyl-carrier-protein] hydrolase activity; C:chloroplast	EC:2.3.1.85; EC:3.1.2.14	Fatty-acid synthase system; Oleoyl-[acyl-carrier-protein] hydrolase
TRUE	[BLASTED, MAPPED, ANNOTATED]	TRINITY_DN1076_c0_g1_i18	AOR17397.1palmitoyl-acyl carrier protein thioesterase	2070	5	1.2e-243	95.93	3	P:GO:0006633; F:GO:0016297; C:GO:0009507	P:fatty acid biosynthetic process; F:acyl-[acyl-carrier-protein] hydrolase activity; C:chloroplast	EC:2.3.1.85; EC:3.1.2.14	Fatty-acid synthase system; Oleoyl-[acyl-carrier-protein] hydrolase
TRUE	[BLASTED, MAPPED, ANNOTATED]	TRINITY_DN1076_c0_g1_i15	AOR17397.1palmitoyl-acyl carrier protein thioesterase	2075	5	4e-231	94.61	3	P:GO:0006633; F:GO:0016297; C:GO:0009507	P:fatty acid biosynthetic process; F:acyl-[acyl-carrier-protein] hydrolase activity; C:chloroplast	EC:2.3.1.85; EC:3.1.2.14	Fatty-acid synthase system; Oleoyl-[acyl-carrier-protein] hydrolase
TRUE	[BLASTED, MAPPED, ANNOTATED]	TRINITY_DN20381_c0_g1_i1	APO15857.1protein phosphatase 2A-1	258	5	8e-12	97.89	3	P:GO:0006470; F:GO:0106306; F:GO:0106307	P:protein dephosphorylation; F:protein serine phosphatase activity; F:protein threonine phosphatase activity	EC:3.1.3.16	Protein-serine/threonine phosphatase
TRUE	[BLASTED, MAPPED, ANNOTATED]	TRINITY_DN4258_c0_g2_i1	APV45529.1beta-amyrin synthase	424	5	5.8e-52	88.1	4	P:GO:0016104; F:GO:0000250; F:GO:0042300; C:GO:0005811	P:triterpenoid biosynthetic process; F:lanosterol synthase activity; F:beta-amyrin synthase activity; C:lipid droplet	EC:5.4.99.7	Lanosterol synthase
TRUE	[BLASTED, MAPPED, ANNOTATED]	TRINITY_DN2747_c0_g2_i1	APX42443.1beta-lactamase TEM-1	521	5	1.3e-82	98.69	3	P:GO:0030655; P:GO:0046677; F:GO:0008800	P:beta-lactam antibiotic catabolic process; P:response to antibiotic; F:beta-lactamase activity	EC:3.5.2.6	Beta-lactamase
TRUE	[BLASTED, MAPPED, ANNOTATED]	TRINITY_DN2906_c0_g1_i3	APX53071.1glutathione S-transferase U	1278	5	2.4e-125	92.29	2	P:GO:0006749; F:GO:0004364	P:glutathione metabolic process; F:glutathione transferase activity	EC:2.5.1.18	Glutathione transferase
TRUE	[BLASTED, MAPPED, ANNOTATED]	TRINITY_DN2906_c0_g1_i5	APX53071.1glutathione S-transferase U	1278	5	2.6e-119	91.15	2	P:GO:0006749; F:GO:0004364	P:glutathione metabolic process; F:glutathione transferase activity	EC:2.5.1.18	Glutathione transferase
TRUE	[BLASTED, MAPPED, ANNOTATED]	TRINITY_DN7385_c0_g1_i1	AQA28695.1elongation factor 1-alpha	273	5	2.2e-44	98.89	4	P:GO:0006414; F:GO:0003746; F:GO:0003924; F:GO:0005525	P:translational elongation; F:translation elongation factor activity; F:GTPase activity; F:GTP binding	EC:3.6.1	Acting on acid anhydrides
TRUE	[BLASTED, MAPPED]	TRINITY_DN3258_c0_g1_i1	AQK71323.1putative magnesium transporter NIPA8	270	2	8.9e-06	81.08	11	P:GO:0006811; P:GO:0015693; P:GO:1903830; F:GO:0003676; F:GO:0003723; F:GO:0015095; C:GO:0005768; C:GO:0005769; C:GO:0005886; C:GO:0016020; C:GO:0016021	P:ion transport; P:magnesium ion transport; P:magnesium ion transmembrane transport; F:nucleic acid binding; F:RNA binding; F:magnesium ion transmembrane transporter activity; C:endosome; C:early endosome; C:plasma membrane; C:membrane; C:integral component of membrane
TRUE	[BLASTED, MAPPED, ANNOTATED]	TRINITY_DN2852_c0_g1_i1	AQK83308.1Putative ARM repeat-containing protein containing family protein	294	5	5.3e-36	91.75	18	P:GO:0009414; P:GO:0009833; P:GO:0009901; P:GO:0010215; P:GO:0043622; P:GO:0048467; P:GO:0048868; P:GO:0051211; P:GO:0051592; P:GO:0070507; P:GO:0072699; P:GO:2000067; P:GO:2001006; F:GO:0008017; C:GO:0009506; C:GO:0009898; C:GO:0036449; C:GO:0055028	P:response to water deprivation; P:plant-type primary cell wall biogenesis; P:anther dehiscence; P:cellulose microfibril organization; P:cortical microtubule organization; P:gynoecium development; P:pollen tube development; P:anisotropic cell growth; P:response to calcium ion; P:regulation of microtubule cytoskeleton organization; P:protein localization to cortical microtubule cytoskeleton; P:reg…
TRUE	[BLASTED, MAPPED, ANNOTATED]	TRINITY_DN829_c0_g1_i110	AQL07084.1Pre-mRNA-splicing factor ATP-dependent RNA helicase	583	5	3.4e-42	85.7	4	F:GO:0003676; F:GO:0003724; F:GO:0005524; C:GO:0005681	F:nucleic acid binding; F:RNA helicase activity; F:ATP binding; C:spliceosomal complex	EC:3.6.4.13	RNA helicase
TRUE	[BLASTED, MAPPED, ANNOTATED]	TRINITY_DN18296_c0_g1_i1	AQZ55552.1epoxide hydrolase-2	1372	5	1.7e-190	93.66	1	F:GO:0016787	F:hydrolase activity	EC:3	Hydrolases
TRUE	[BLASTED, MAPPED, ANNOTATED]	TRINITY_DN5905_c1_g1_i111	AQZ55554.1hydroperoxide lyase	1715	5	5.4e-266	89.51	5	F:GO:0004497; F:GO:0005506; F:GO:0016705; F:GO:0016829; F:GO:0020037	F:monooxygenase activity; F:iron ion binding; F:oxidoreductase activity, acting on paired donors, with incorporation or reduction of molecular oxygen; F:lyase activity; F:heme binding	EC:1.14; EC:4	Acting on paired donors, with incorporation or reduction of molecular oxygen. The oxygen incorporated need not be derived from O(2); Lyases
TRUE	[BLASTED, MAPPED, ANNOTATED]	TRINITY_DN5905_c1_g1_i109	AQZ55554.1hydroperoxide lyase	1715	5	7.8e-273	90.73	5	F:GO:0004497; F:GO:0005506; F:GO:0016705; F:GO:0016829; F:GO:0020037	F:monooxygenase activity; F:iron ion binding; F:oxidoreductase activity, acting on paired donors, with incorporation or reduction of molecular oxygen; F:lyase activity; F:heme binding	EC:1.14; EC:4	Acting on paired donors, with incorporation or reduction of molecular oxygen. The oxygen incorporated need not be derived from O(2); Lyases
TRUE	[BLASTED, MAPPED, ANNOTATED]	TRINITY_DN5905_c1_g1_i86	AQZ55554.1hydroperoxide lyase	892	5	1.9e-116	92	5	F:GO:0004497; F:GO:0005506; F:GO:0016705; F:GO:0016829; F:GO:0020037	F:monooxygenase activity; F:iron ion binding; F:oxidoreductase activity, acting on paired donors, with incorporation or reduction of molecular oxygen; F:lyase activity; F:heme binding	EC:1.14; EC:4	Acting on paired donors, with incorporation or reduction of molecular oxygen. The oxygen incorporated need not be derived from O(2); Lyases
TRUE	[BLASTED, MAPPED, ANNOTATED]	TRINITY_DN5905_c1_g1_i80	AQZ55554.1hydroperoxide lyase	1715	5	5.1e-264	89.76	5	F:GO:0004497; F:GO:0005506; F:GO:0016705; F:GO:0016829; F:GO:0020037	F:monooxygenase activity; F:iron ion binding; F:oxidoreductase activity, acting on paired donors, with incorporation or reduction of molecular oxygen; F:lyase activity; F:heme binding	EC:1.14; EC:4	Acting on paired donors, with incorporation or reduction of molecular oxygen. The oxygen incorporated need not be derived from O(2); Lyases
TRUE	[BLASTED, MAPPED, ANNOTATED]	TRINITY_DN5905_c1_g1_i8	AQZ55554.1hydroperoxide lyase	1715	5	4.3e-271	90.53	5	F:GO:0004497; F:GO:0005506; F:GO:0016705; F:GO:0016829; F:GO:0020037	F:monooxygenase activity; F:iron ion binding; F:oxidoreductase activity, acting on paired donors, with incorporation or reduction of molecular oxygen; F:lyase activity; F:heme binding	EC:1.14; EC:4	Acting on paired donors, with incorporation or reduction of molecular oxygen. The oxygen incorporated need not be derived from O(2); Lyases
TRUE	[BLASTED, MAPPED, ANNOTATED]	TRINITY_DN5905_c1_g1_i72	AQZ55554.1hydroperoxide lyase	1715	5	9.3e-266	89.27	5	F:GO:0004497; F:GO:0005506; F:GO:0016705; F:GO:0016829; F:GO:0020037	F:monooxygenase activity; F:iron ion binding; F:oxidoreductase activity, acting on paired donors, with incorporation or reduction of molecular oxygen; F:lyase activity; F:heme binding	EC:1.14; EC:4	Acting on paired donors, with incorporation or reduction of molecular oxygen. The oxygen incorporated need not be derived from O(2); Lyases
TRUE	[BLASTED, MAPPED, ANNOTATED]	TRINITY_DN5905_c1_g1_i57	AQZ55554.1hydroperoxide lyase	1715	5	6e-265	89.39	5	F:GO:0004497; F:GO:0005506; F:GO:0016705; F:GO:0016829; F:GO:0020037	F:monooxygenase activity; F:iron ion binding; F:oxidoreductase activity, acting on paired donors, with incorporation or reduction of molecular oxygen; F:lyase activity; F:heme binding	EC:1.14; EC:4	Acting on paired donors, with incorporation or reduction of molecular oxygen. The oxygen incorporated need not be derived from O(2); Lyases
TRUE	[BLASTED, MAPPED, ANNOTATED]	TRINITY_DN5905_c1_g1_i56	AQZ55554.1hydroperoxide lyase	1584	5	6.1e-272	90.04	5	F:GO:0004497; F:GO:0005506; F:GO:0016705; F:GO:0016829; F:GO:0020037	F:monooxygenase activity; F:iron ion binding; F:oxidoreductase activity, acting on paired donors, with incorporation or reduction of molecular oxygen; F:lyase activity; F:heme binding	EC:1.14; EC:4	Acting on paired donors, with incorporation or reduction of molecular oxygen. The oxygen incorporated need not be derived from O(2); Lyases
TRUE	[BLASTED, MAPPED, ANNOTATED]	TRINITY_DN5905_c1_g1_i45	AQZ55554.1hydroperoxide lyase	1715	5	8.7e-272	90.85	5	F:GO:0004497; F:GO:0005506; F:GO:0016705; F:GO:0016829; F:GO:0020037	F:monooxygenase activity; F:iron ion binding; F:oxidoreductase activity, acting on paired donors, with incorporation or reduction of molecular oxygen; F:lyase activity; F:heme binding	EC:1.14; EC:4	Acting on paired donors, with incorporation or reduction of molecular oxygen. The oxygen incorporated need not be derived from O(2); Lyases
TRUE	[BLASTED, MAPPED, ANNOTATED]	TRINITY_DN5905_c1_g1_i31	AQZ55554.1hydroperoxide lyase	1715	5	9.3e-274	90.61	5	F:GO:0004497; F:GO:0005506; F:GO:0016705; F:GO:0016829; F:GO:0020037	F:monooxygenase activity; F:iron ion binding; F:oxidoreductase activity, acting on paired donors, with incorporation or reduction of molecular oxygen; F:lyase activity; F:heme binding	EC:1.14; EC:4	Acting on paired donors, with incorporation or reduction of molecular oxygen. The oxygen incorporated need not be derived from O(2); Lyases
TRUE	[BLASTED, MAPPED, ANNOTATED]	TRINITY_DN5905_c1_g1_i27	AQZ55554.1hydroperoxide lyase	1715	5	1.6e-270	90.16	5	F:GO:0004497; F:GO:0005506; F:GO:0016705; F:GO:0016829; F:GO:0020037	F:monooxygenase activity; F:iron ion binding; F:oxidoreductase activity, acting on paired donors, with incorporation or reduction of molecular oxygen; F:lyase activity; F:heme binding	EC:1.14; EC:4	Acting on paired donors, with incorporation or reduction of molecular oxygen. The oxygen incorporated need not be derived from O(2); Lyases
TRUE	[BLASTED, MAPPED, ANNOTATED]	TRINITY_DN5905_c1_g1_i12	AQZ55554.1hydroperoxide lyase	1715	5	4.6e-265	89.64	5	F:GO:0004497; F:GO:0005506; F:GO:0016705; F:GO:0016829; F:GO:0020037	F:monooxygenase activity; F:iron ion binding; F:oxidoreductase activity, acting on paired donors, with incorporation or reduction of molecular oxygen; F:lyase activity; F:heme binding	EC:1.14; EC:4	Acting on paired donors, with incorporation or reduction of molecular oxygen. The oxygen incorporated need not be derived from O(2); Lyases
TRUE	[BLASTED, MAPPED, ANNOTATED]	TRINITY_DN5905_c1_g1_i9	AQZ55554.1hydroperoxide lyase	1715	5	9.6e-263	89.07	5	F:GO:0004497; F:GO:0005506; F:GO:0016705; F:GO:0016829; F:GO:0020037	F:monooxygenase activity; F:iron ion binding; F:oxidoreductase activity, acting on paired donors, with incorporation or reduction of molecular oxygen; F:lyase activity; F:heme binding	EC:1.14; EC:4	Acting on paired donors, with incorporation or reduction of molecular oxygen. The oxygen incorporated need not be derived from O(2); Lyases
TRUE	[BLASTED, MAPPED, ANNOTATED]	TRINITY_DN5905_c1_g1_i107	AQZ55554.1hydroperoxide lyase	508	5	9.7e-70	91.49	5	F:GO:0004497; F:GO:0005506; F:GO:0016705; F:GO:0016829; F:GO:0020037	F:monooxygenase activity; F:iron ion binding; F:oxidoreductase activity, acting on paired donors, with incorporation or reduction of molecular oxygen; F:lyase activity; F:heme binding	EC:1.14; EC:4	Acting on paired donors, with incorporation or reduction of molecular oxygen. The oxygen incorporated need not be derived from O(2); Lyases
TRUE	[BLASTED, MAPPED, ANNOTATED]	TRINITY_DN3301_c0_g1_i76	AQZ55556.1 9-lipoxygenase	1353	5	2.4e-253	90.63	4	P:GO:0006633; P:GO:0031408; F:GO:0016702; F:GO:0046872	P:fatty acid biosynthetic process; P:oxylipin biosynthetic process; F:oxidoreductase activity, acting on single donors with incorporation of molecular oxygen, incorporation of two atoms of oxygen; F:metal ion binding	EC:1.13.11	Acting on single donors with incorporation of molecular oxygen (oxygenases). The oxygen incorporated need not be derived from O(2)
TRUE	[BLASTED, MAPPED, ANNOTATED]	TRINITY_DN3301_c0_g1_i43	AQZ55556.1 9-lipoxygenase	2779	5	0	91.26	4	P:GO:0006633; P:GO:0031408; F:GO:0016702; F:GO:0046872	P:fatty acid biosynthetic process; P:oxylipin biosynthetic process; F:oxidoreductase activity, acting on single donors with incorporation of molecular oxygen, incorporation of two atoms of oxygen; F:metal ion binding	EC:1.13.11	Acting on single donors with incorporation of molecular oxygen (oxygenases). The oxygen incorporated need not be derived from O(2)
TRUE	[BLASTED, MAPPED, ANNOTATED]	TRINITY_DN3301_c0_g1_i42	AQZ55556.1 9-lipoxygenase	2779	5	0	90.32	4	P:GO:0006633; P:GO:0031408; F:GO:0016702; F:GO:0046872	P:fatty acid biosynthetic process; P:oxylipin biosynthetic process; F:oxidoreductase activity, acting on single donors with incorporation of molecular oxygen, incorporation of two atoms of oxygen; F:metal ion binding	EC:1.13.11	Acting on single donors with incorporation of molecular oxygen (oxygenases). The oxygen incorporated need not be derived from O(2)
TRUE	[BLASTED, MAPPED, ANNOTATED]	TRINITY_DN3301_c0_g1_i41	AQZ55556.1 9-lipoxygenase	1278	5	8e-246	91.49	4	P:GO:0006633; P:GO:0031408; F:GO:0016702; F:GO:0046872	P:fatty acid biosynthetic process; P:oxylipin biosynthetic process; F:oxidoreductase activity, acting on single donors with incorporation of molecular oxygen, incorporation of two atoms of oxygen; F:metal ion binding	EC:1.13.11	Acting on single donors with incorporation of molecular oxygen (oxygenases). The oxygen incorporated need not be derived from O(2)
TRUE	[BLASTED, MAPPED, ANNOTATED]	TRINITY_DN3301_c0_g1_i29	AQZ55556.1 9-lipoxygenase	2779	5	0	90.85	5	P:GO:0006633; P:GO:0031408; F:GO:0016702; F:GO:0046872; C:GO:0005737	P:fatty acid biosynthetic process; P:oxylipin biosynthetic process; F:oxidoreductase activity, acting on single donors with incorporation of molecular oxygen, incorporation of two atoms of oxygen; F:metal ion binding; C:cytoplasm	EC:1.13.11	Acting on single donors with incorporation of molecular oxygen (oxygenases). The oxygen incorporated need not be derived from O(2)
TRUE	[BLASTED, MAPPED, ANNOTATED]	TRINITY_DN3301_c0_g1_i22	AQZ55556.1 9-lipoxygenase	2779	5	0	90.53	4	P:GO:0006633; P:GO:0031408; F:GO:0016702; F:GO:0046872	P:fatty acid biosynthetic process; P:oxylipin biosynthetic process; F:oxidoreductase activity, acting on single donors with incorporation of molecular oxygen, incorporation of two atoms of oxygen; F:metal ion binding	EC:1.13.11	Acting on single donors with incorporation of molecular oxygen (oxygenases). The oxygen incorporated need not be derived from O(2)
TRUE	[BLASTED, MAPPED, ANNOTATED]	TRINITY_DN3301_c0_g1_i13	AQZ55556.1 9-lipoxygenase	315	5	6.7e-53	96.73	5	P:GO:0006633; P:GO:0031408; P:GO:0034440; F:GO:0016702; F:GO:0046872	P:fatty acid biosynthetic process; P:oxylipin biosynthetic process; P:lipid oxidation; F:oxidoreductase activity, acting on single donors with incorporation of molecular oxygen, incorporation of two atoms of oxygen; F:metal ion binding	EC:1.13.11	Acting on single donors with incorporation of molecular oxygen (oxygenases). The oxygen incorporated need not be derived from O(2)
TRUE	[BLASTED, MAPPED, ANNOTATED]	TRINITY_DN3301_c0_g1_i102	AQZ55556.1 9-lipoxygenase	1279	5	1.9e-247	94.01	4	P:GO:0006633; P:GO:0031408; F:GO:0016702; F:GO:0046872	P:fatty acid biosynthetic process; P:oxylipin biosynthetic process; F:oxidoreductase activity, acting on single donors with incorporation of molecular oxygen, incorporation of two atoms of oxygen; F:metal ion binding	EC:1.13.11	Acting on single donors with incorporation of molecular oxygen (oxygenases). The oxygen incorporated need not be derived from O(2)
TRUE	[BLASTED, MAPPED, ANNOTATED]	TRINITY_DN3301_c0_g1_i10	AQZ55556.1 9-lipoxygenase	1048	5	9.3e-192	90.7	4	P:GO:0006633; P:GO:0031408; F:GO:0016702; F:GO:0046872	P:fatty acid biosynthetic process; P:oxylipin biosynthetic process; F:oxidoreductase activity, acting on single donors with incorporation of molecular oxygen, incorporation of two atoms of oxygen; F:metal ion binding	EC:1.13.11	Acting on single donors with incorporation of molecular oxygen (oxygenases). The oxygen incorporated need not be derived from O(2)
TRUE	[BLASTED, MAPPED, ANNOTATED]	TRINITY_DN9339_c1_g1_i1	AQZ55556.1 9-lipoxygenase	315	5	9.7e-36	92.47	5	P:GO:0006633; P:GO:0031408; P:GO:0034440; F:GO:0016702; F:GO:0046872	P:fatty acid biosynthetic process; P:oxylipin biosynthetic process; P:lipid oxidation; F:oxidoreductase activity, acting on single donors with incorporation of molecular oxygen, incorporation of two atoms of oxygen; F:metal ion binding	EC:1.13.11	Acting on single donors with incorporation of molecular oxygen (oxygenases). The oxygen incorporated need not be derived from O(2)
TRUE	[BLASTED, MAPPED, ANNOTATED]	TRINITY_DN20526_c0_g1_i1	AQZ55558.1 peroxygenase-1	767	5	1.8e-136	92.45	1	C:GO:0016021	C:integral component of membrane
TRUE	[BLASTED, MAPPED, ANNOTATED]	TRINITY_DN2600_c0_g1_i14	ARH53598.1hypothetical chloroplast RF1	4865	5	0	93.87	3	P:GO:0015031; C:GO:0009706; C:GO:0016021	P:protein transport; C:chloroplast inner membrane; C:integral component of membrane
TRUE	[BLASTED, MAPPED, ANNOTATED]	TRINITY_DN8061_c0_g2_i2	ARH53598.1hypothetical chloroplast RF1	4524	5	0	95.89	3	P:GO:0015031; C:GO:0009706; C:GO:0016021	P:protein transport; C:chloroplast inner membrane; C:integral component of membrane
TRUE	[BLASTED, MAPPED, ANNOTATED]	TRINITY_DN8061_c0_g2_i1	ARH53598.1hypothetical chloroplast RF1	4529	5	0	95.89	3	P:GO:0015031; C:GO:0009706; C:GO:0016021	P:protein transport; C:chloroplast inner membrane; C:integral component of membrane
TRUE	[BLASTED, MAPPED, ANNOTATED]	TRINITY_DN2600_c0_g1_i13	ARH53598.1hypothetical chloroplast RF1	3900	5	0	95.91	3	P:GO:0015031; C:GO:0009706; C:GO:0016021	P:protein transport; C:chloroplast inner membrane; C:integral component of membrane
TRUE	[BLASTED, MAPPED, ANNOTATED]	TRINITY_DN2600_c0_g1_i3	ARH53598.1hypothetical chloroplast RF1	4144	5	0	95.37	3	P:GO:0015031; C:GO:0009706; C:GO:0016021	P:protein transport; C:chloroplast inner membrane; C:integral component of membrane
TRUE	[BLASTED, MAPPED, ANNOTATED]	TRINITY_DN2600_c0_g1_i21	ARH53598.1hypothetical chloroplast RF1	3487	5	0	93.87	3	P:GO:0015031; C:GO:0009706; C:GO:0016021	P:protein transport; C:chloroplast inner membrane; C:integral component of membrane
TRUE	[BLASTED, MAPPED, ANNOTATED]	TRINITY_DN2600_c0_g1_i20	ARH53598.1hypothetical chloroplast RF1	3731	5	2.3e-293	92.67	3	P:GO:0015031; C:GO:0009706; C:GO:0016021	P:protein transport; C:chloroplast inner membrane; C:integral component of membrane
TRUE	[BLASTED, MAPPED, ANNOTATED]	TRINITY_DN2600_c0_g1_i18	ARH53598.1hypothetical chloroplast RF1	8248	5	0	95.91	3	P:GO:0015031; C:GO:0009706; C:GO:0016021	P:protein transport; C:chloroplast inner membrane; C:integral component of membrane
TRUE	[BLASTED, MAPPED, ANNOTATED]	TRINITY_DN2600_c0_g1_i31	ARH53598.1hypothetical chloroplast RF1	6803	5	0	95.91	3	P:GO:0015031; C:GO:0009706; C:GO:0016021	P:protein transport; C:chloroplast inner membrane; C:integral component of membrane
TRUE	[BLASTED, MAPPED, ANNOTATED]	TRINITY_DN2600_c0_g1_i12	ARH53598.1hypothetical chloroplast RF1	5278	5	0	95.91	3	P:GO:0015031; C:GO:0009706; C:GO:0016021	P:protein transport; C:chloroplast inner membrane; C:integral component of membrane
TRUE	[BLASTED]	TRINITY_DN6875_c0_g1_i1	ARR27490.1 orf187	298	5	2.6e-14	66.15
TRUE	[BLASTED, MAPPED]	TRINITY_DN8302_c0_g1_i1	ARR27506.1 orf110	4164	2	4.6e-08	86.59	1	C:GO:0005739	C:mitochondrion
TRUE	[BLASTED, MAPPED]	TRINITY_DN8302_c0_g1_i2	ARR27506.1 orf110	3977	2	4.4e-08	86.59	1	C:GO:0005739	C:mitochondrion
TRUE	[BLASTED, MAPPED]	TRINITY_DN8302_c0_g1_i3	ARR27506.1 orf110	4363	2	4.8e-08	86.59	1	C:GO:0005739	C:mitochondrion
TRUE	[BLASTED, MAPPED, ANNOTATED]	TRINITY_DN8302_c0_g1_i4	ARR27506.1 orf110	3778	2	4.2e-08	86.59	0
TRUE	[BLASTED, MAPPED]	TRINITY_DN1565_c0_g1_i75	ART30625.1 ltrA	2168	5	1.6e-73	60	2	P:GO:0006397; C:GO:0005739	P:mRNA processing; C:mitochondrion
TRUE	[BLASTED, MAPPED, ANNOTATED]	TRINITY_DN17274_c0_g2_i1	ARX11148.1ribosomal protein L2	237	5	1.6e-30	83.9	3	P:GO:0006412; F:GO:0003735; C:GO:0005840	P:translation; F:structural constituent of ribosome; C:ribosome
TRUE	[BLASTED, MAPPED, ANNOTATED]	TRINITY_DN5575_c0_g1_i2	AST13891.1late embryogenisis abundant protein 6	1262	5	6.8e-149	94	1	C:GO:0016021	C:integral component of membrane
TRUE	[BLASTED, MAPPED, ANNOTATED]	TRINITY_DN5575_c0_g1_i1	AST13891.1late embryogenisis abundant protein 6	1275	5	6.9e-149	94	1	C:GO:0016021	C:integral component of membrane
TRUE	[BLASTED, MAPPED, ANNOTATED]	TRINITY_DN1348_c0_g1_i9	ATI24793.1ribosomal protein L2	2882	5	1.1e-183	87.16	6	P:GO:0002181; F:GO:0003735; F:GO:0016740; F:GO:0019843; C:GO:0009507; C:GO:0015935	P:cytoplasmic translation; F:structural constituent of ribosome; F:transferase activity; F:rRNA binding; C:chloroplast; C:small ribosomal subunit	EC:2	Transferases
TRUE	[BLASTED, MAPPED, ANNOTATED]	TRINITY_DN1348_c0_g1_i1	ATI24793.1ribosomal protein L2	3729	5	1.5e-183	87.16	6	P:GO:0002181; F:GO:0003735; F:GO:0016740; F:GO:0019843; C:GO:0009507; C:GO:0015935	P:cytoplasmic translation; F:structural constituent of ribosome; F:transferase activity; F:rRNA binding; C:chloroplast; C:small ribosomal subunit	EC:2	Transferases
TRUE	[BLASTED, MAPPED, ANNOTATED]	TRINITY_DN3_c0_g2_i13	AUR27246.1NADH-ubiquinone oxidoreductase subunit 4	8003	5	5.6e-204	90.02	9	P:GO:0015990; P:GO:0042773; F:GO:0008137; F:GO:0048039; C:GO:0009507; C:GO:0009579; C:GO:0016021; C:GO:0031966; C:GO:0070469	P:electron transport coupled proton transport; P:ATP synthesis coupled electron transport; F:NADH dehydrogenase (ubiquinone) activity; F:ubiquinone binding; C:chloroplast; C:thylakoid; C:integral component of membrane; C:mitochondrial membrane; C:respirasome	EC:7.1.1.2; EC:1.6.5.11; EC:1.6.5.2	NADH:ubiquinone reductase (H(+)-translocating); NADH dehydrogenase (quinone); NAD(P)H dehydrogenase (quinone)
TRUE	[BLASTED, MAPPED, ANNOTATED]	TRINITY_DN3_c0_g2_i8	AUR27246.1NADH-ubiquinone oxidoreductase subunit 4	11210	5	7.8e-204	90.02	9	P:GO:0015990; P:GO:0042773; F:GO:0008137; F:GO:0048039; C:GO:0009507; C:GO:0009579; C:GO:0016021; C:GO:0031966; C:GO:0070469	P:electron transport coupled proton transport; P:ATP synthesis coupled electron transport; F:NADH dehydrogenase (ubiquinone) activity; F:ubiquinone binding; C:chloroplast; C:thylakoid; C:integral component of membrane; C:mitochondrial membrane; C:respirasome	EC:7.1.1.2; EC:1.6.5.11; EC:1.6.5.2	NADH:ubiquinone reductase (H(+)-translocating); NADH dehydrogenase (quinone); NAD(P)H dehydrogenase (quinone)
TRUE	[BLASTED, MAPPED, ANNOTATED]	TRINITY_DN3_c0_g2_i12	AUR27246.1NADH-ubiquinone oxidoreductase subunit 4	12717	5	8.9e-204	90.02	9	P:GO:0015990; P:GO:0042773; F:GO:0008137; F:GO:0048039; C:GO:0009507; C:GO:0009579; C:GO:0016021; C:GO:0031966; C:GO:0070469	P:electron transport coupled proton transport; P:ATP synthesis coupled electron transport; F:NADH dehydrogenase (ubiquinone) activity; F:ubiquinone binding; C:chloroplast; C:thylakoid; C:integral component of membrane; C:mitochondrial membrane; C:respirasome	EC:7.1.1.2; EC:1.6.5.11; EC:1.6.5.2	NADH:ubiquinone reductase (H(+)-translocating); NADH dehydrogenase (quinone); NAD(P)H dehydrogenase (quinone)
TRUE	[BLASTED, MAPPED, ANNOTATED]	TRINITY_DN968_c0_g5_i2	AUR27258.1 orf873	3182	5	2.7e-32	79.16	1	C:GO:0016021	C:integral component of membrane
TRUE	[BLASTED, MAPPED, ANNOTATED]	TRINITY_DN968_c0_g5_i1	AUR27258.1 orf873	14594	5	1.2e-31	79.16	1	C:GO:0016021	C:integral component of membrane
TRUE	[BLASTED, MAPPED, ANNOTATED]	TRINITY_DN10018_c0_g1_i1	AUT31506.1constans 12	214	5	1.1e-35	87.82	1	F:GO:0008270	F:zinc ion binding
TRUE	[BLASTED, MAPPED, ANNOTATED]	TRINITY_DN15012_c0_g1_i1	AUT31507.1constans 12	266	5	3.8e-41	96.08	1	F:GO:0008270	F:zinc ion binding
TRUE	[BLASTED, MAPPED, ANNOTATED]	TRINITY_DN5028_c0_g1_i7	AUT31509.1constans 16	1184	5	7.6e-158	90.51	1	F:GO:0008270	F:zinc ion binding
TRUE	[BLASTED, MAPPED, ANNOTATED]	TRINITY_DN5028_c0_g1_i19	AUT31509.1constans 16	628	5	7.6e-40	96.2	1	F:GO:0008270	F:zinc ion binding
TRUE	[BLASTED, MAPPED, ANNOTATED]	TRINITY_DN985_c0_g1_i3	AUT31511.1constans 5	1441	5	4e-177	93.83	1	F:GO:0008270	F:zinc ion binding
TRUE	[BLASTED, MAPPED, ANNOTATED]	TRINITY_DN985_c0_g1_i1	AUT31511.1constans 5	1499	5	5.6e-182	93.99	1	F:GO:0008270	F:zinc ion binding
TRUE	[BLASTED, MAPPED, ANNOTATED]	TRINITY_DN13635_c0_g3_i1	AUT31520.1constans 13	281	5	1e-36	90.25	1	F:GO:0008270	F:zinc ion binding
TRUE	[BLASTED, MAPPED, ANNOTATED]	TRINITY_DN985_c0_g1_i6	AUT31523.1constans 5	1426	5	4.8e-183	89.31	1	F:GO:0008270	F:zinc ion binding
TRUE	[BLASTED, MAPPED, ANNOTATED]	TRINITY_DN985_c0_g1_i2	AUT31523.1constans 5	1291	5	1.2e-145	78.84	1	F:GO:0008270	F:zinc ion binding
TRUE	[BLASTED, MAPPED, ANNOTATED]	TRINITY_DN9246_c0_g3_i1	AUT31527.1constans 16	1383	5	2.8e-260	83.93	2	P:GO:0006355; F:GO:0008270	P:regulation of transcription, DNA-templated; F:zinc ion binding
TRUE	[BLASTED, MAPPED, ANNOTATED]	TRINITY_DN5028_c0_g1_i17	AUT31533.1constans 2	1292	5	1.4e-160	89.01	1	F:GO:0008270	F:zinc ion binding
TRUE	[BLASTED, MAPPED, ANNOTATED]	TRINITY_DN5028_c0_g1_i15	AUT31533.1constans 2	1289	5	7.4e-159	89.14	1	F:GO:0008270	F:zinc ion binding
TRUE	[BLASTED, MAPPED, ANNOTATED]	TRINITY_DN5028_c0_g1_i14	AUT31533.1constans 2	1294	5	1.8e-160	89.01	1	F:GO:0008270	F:zinc ion binding
TRUE	[BLASTED, MAPPED, ANNOTATED]	TRINITY_DN5028_c0_g1_i1	AUT31533.1constans 2	1291	5	1.3e-158	89.14	1	F:GO:0008270	F:zinc ion binding
TRUE	[BLASTED, MAPPED, ANNOTATED]	TRINITY_DN136_c0_g1_i1	AUZ94476.14-coumarate:CoA ligase 2	1745	5	0	93.13	3	P:GO:0009698; F:GO:0016207; F:GO:0106290	P:phenylpropanoid metabolic process; F:4-coumarate-CoA ligase activity; F:trans-cinnamate-CoA ligase activity	EC:6.2.1.12	4-coumarate--CoA ligase
TRUE	[BLASTED, MAPPED, ANNOTATED]	TRINITY_DN136_c0_g1_i10	AUZ94476.14-coumarate:CoA ligase 2	1754	5	0	93.13	3	P:GO:0009698; F:GO:0016207; F:GO:0106290	P:phenylpropanoid metabolic process; F:4-coumarate-CoA ligase activity; F:trans-cinnamate-CoA ligase activity	EC:6.2.1.12	4-coumarate--CoA ligase
TRUE	[BLASTED, MAPPED, ANNOTATED]	TRINITY_DN4204_c0_g1_i1	AVQ55018.1 PetB	2924	5	1.1e-125	98.12	6	P:GO:0015979; P:GO:0022904; F:GO:0045158; F:GO:0046872; C:GO:0009535; C:GO:0016021	P:photosynthesis; P:respiratory electron transport chain; F:electron transporter, transferring electrons within cytochrome b6/f complex of photosystem II activity; F:metal ion binding; C:chloroplast thylakoid membrane; C:integral component of membrane	EC:1	Oxidoreductases
TRUE	[BLASTED, MAPPED, ANNOTATED]	TRINITY_DN10967_c0_g1_i1	AVQ55018.1 PetB	211	5	3.7e-31	95.86	4	P:GO:0015979; P:GO:0022904; F:GO:0009055; C:GO:0016021	P:photosynthesis; P:respiratory electron transport chain; F:electron transfer activity; C:integral component of membrane	EC:1	Oxidoreductases
TRUE	[BLASTED, MAPPED, ANNOTATED]	TRINITY_DN16203_c0_g1_i1	AVV48336.1squamosa promoter binding-like protein	226	5	1.6e-24	89.34	2	F:GO:0003677; F:GO:0046872	F:DNA binding; F:metal ion binding
TRUE	[BLASTED, MAPPED, ANNOTATED]	TRINITY_DN5672_c0_g1_i3	AWN00799.1PsbA protein	289	5	1.9e-46	99.16	10	P:GO:0009635; P:GO:0009772; P:GO:0018298; F:GO:0005506; F:GO:0016168; F:GO:0016682; F:GO:0045156; C:GO:0009523; C:GO:0009535; C:GO:0016021	P:response to herbicide; P:photosynthetic electron transport in photosystem II; P:protein-chromophore linkage; F:iron ion binding; F:chlorophyll binding; F:oxidoreductase activity, acting on diphenols and related substances as donors, oxygen as acceptor; F:electron transporter, transferring electrons within the cyclic electron transport pathway of photosynthesis activity; C:photosystem II; C:chlo…	EC:1.10.3	Acting on diphenols and related substances as donors
TRUE	[BLASTED]	TRINITY_DN4925_c0_g2_i1	AXI84381.1hypothetical protein AB672_10785	341	2	3e-14	75.91
TRUE	[BLASTED]	TRINITY_DN4925_c0_g2_i2	AXI84381.1hypothetical protein AB672_10785	341	2	2.3e-14	75.91
TRUE	[BLASTED]	TRINITY_DN4925_c0_g2_i3	AXI84381.1hypothetical protein AB672_10785	341	2	9.2e-16	76.09
TRUE	[BLASTED, MAPPED, ANNOTATED]	TRINITY_DN1612_c0_g1_i3	AXM43879.1cyclopropane synthase isoform 1	2888	5	0	94.35	1	F:GO:0016491	F:oxidoreductase activity	EC:1	Oxidoreductases
TRUE	[BLASTED, MAPPED, ANNOTATED]	TRINITY_DN1612_c0_g1_i2	AXM43879.1cyclopropane synthase isoform 1	2811	5	0	94.35	1	F:GO:0016491	F:oxidoreductase activity	EC:1	Oxidoreductases
TRUE	[BLASTED, MAPPED, ANNOTATED]	TRINITY_DN1612_c0_g1_i1	AXM43879.1cyclopropane synthase isoform 1	2878	5	0	94.35	1	F:GO:0016491	F:oxidoreductase activity	EC:1	Oxidoreductases
TRUE	[BLASTED, MAPPED, ANNOTATED]	TRINITY_DN11081_c0_g1_i73	AXM90737.1dihydroflavonol 4-reductase	360	5	1.3e-57	91.26	1	F:GO:0045552	F:dihydrokaempferol 4-reductase activity	EC:1.1.1.219	Dihydroflavanol 4-reductase
TRUE	[BLASTED, MAPPED, ANNOTATED]	TRINITY_DN11081_c0_g1_i110	AXM90737.1dihydroflavonol 4-reductase	1264	5	1.2e-174	88.23	1	F:GO:0045552	F:dihydrokaempferol 4-reductase activity	EC:1.1.1.219	Dihydroflavanol 4-reductase
TRUE	[BLASTED, MAPPED, ANNOTATED]	TRINITY_DN11081_c0_g1_i1	AXM90737.1dihydroflavonol 4-reductase	1248	5	1.7e-184	88.89	1	F:GO:0045552	F:dihydrokaempferol 4-reductase activity	EC:1.1.1.219	Dihydroflavanol 4-reductase
TRUE	[BLASTED, MAPPED, ANNOTATED]	TRINITY_DN5672_c0_g1_i1	AXO67754.1D1 reaction center protein of photosystem II	241	5	1.8e-37	100	10	P:GO:0009635; P:GO:0009772; P:GO:0018298; F:GO:0005506; F:GO:0016168; F:GO:0016682; F:GO:0045156; C:GO:0009523; C:GO:0009535; C:GO:0016021	P:response to herbicide; P:photosynthetic electron transport in photosystem II; P:protein-chromophore linkage; F:iron ion binding; F:chlorophyll binding; F:oxidoreductase activity, acting on diphenols and related substances as donors, oxygen as acceptor; F:electron transporter, transferring electrons within the cyclic electron transport pathway of photosynthesis activity; C:photosystem II; C:chlo…	EC:1.10.3	Acting on diphenols and related substances as donors
TRUE	[BLASTED, MAPPED]	TRINITY_DN7088_c0_g1_i2	AXU98964.1hypothetical protein	773	5	1.3e-09	71.86	9	P:GO:0022904; F:GO:0009055; F:GO:0016491; F:GO:0046872; C:GO:0005739; C:GO:0005743; C:GO:0016020; C:GO:0016021; C:GO:0070469	P:respiratory electron transport chain; F:electron transfer activity; F:oxidoreductase activity; F:metal ion binding; C:mitochondrion; C:mitochondrial inner membrane; C:membrane; C:integral component of membrane; C:respirasome
TRUE	[BLASTED, MAPPED, ANNOTATED]	TRINITY_DN15707_c0_g1_i1	AYD72433.1photosystem II 47 kDa protein	553	5	4.1e-98	97.15	8	P:GO:0009772; P:GO:0018298; F:GO:0016168; F:GO:0045156; C:GO:0009523; C:GO:0009535; C:GO:0016021; C:GO:0031676	P:photosynthetic electron transport in photosystem II; P:protein-chromophore linkage; F:chlorophyll binding; F:electron transporter, transferring electrons within the cyclic electron transport pathway of photosynthesis activity; C:photosystem II; C:chloroplast thylakoid membrane; C:integral component of membrane; C:plasma membrane-derived thylakoid membrane	EC:1	Oxidoreductases
TRUE	[BLASTED, MAPPED, ANNOTATED]	TRINITY_DN1248_c0_g1_i68	AYM32720.1cytochrome c biogenesis B	7354	5	3.3e-94	89.12	4	P:GO:0015886; P:GO:0017004; F:GO:0015232; C:GO:0016021	P:heme transport; P:cytochrome complex assembly; F:heme transmembrane transporter activity; C:integral component of membrane	EC:7	Translocases
TRUE	[BLASTED, MAPPED, ANNOTATED]	TRINITY_DN10865_c0_g1_i1	AYR16703.1glutaredoxin 48	2051	5	3e-263	84.17	3	P:GO:0035556; F:GO:0008794; F:GO:0097573	P:intracellular signal transduction; F:arsenate reductase (glutaredoxin) activity; F:glutathione oxidoreductase activity	EC:1.20.4.1; EC:1.8	Arsenate reductase (glutathione/glutaredoxin); Acting on a sulfur group of donors
TRUE	[BLASTED, MAPPED, ANNOTATED]	TRINITY_DN7023_c1_g1_i1	AZK90226.1omega-6 fatty acid desaturase	416	5	2.2e-51	90.34	3	P:GO:0006636; F:GO:0016717; C:GO:0016021	P:unsaturated fatty acid biosynthetic process; F:oxidoreductase activity, acting on paired donors, with oxidation of a pair of donors resulting in the reduction of molecular oxygen to two molecules of water; C:integral component of membrane	EC:1.14.19	Acting on paired donors, with incorporation or reduction of molecular oxygen. The oxygen incorporated need not be derived from O(2)
TRUE	[BLASTED, MAPPED, ANNOTATED]	TRINITY_DN5009_c0_g1_i29	BAA00753.1membrane protein	2486	5	1.3e-199	81.08	3	F:GO:0005198; F:GO:0005524; C:GO:0016021	F:structural molecule activity; F:ATP binding; C:integral component of membrane
TRUE	[BLASTED, MAPPED, ANNOTATED]	TRINITY_DN5009_c0_g1_i14	BAA00753.1membrane protein	2020	5	1.6e-200	81.14	3	F:GO:0005198; F:GO:0005524; C:GO:0016021	F:structural molecule activity; F:ATP binding; C:integral component of membrane
TRUE	[BLASTED, MAPPED, ANNOTATED]	TRINITY_DN5009_c0_g1_i98	BAA00753.1membrane protein	2486	5	8.3e-199	80.66	3	F:GO:0005198; F:GO:0005524; C:GO:0016021	F:structural molecule activity; F:ATP binding; C:integral component of membrane
TRUE	[BLASTED, MAPPED, ANNOTATED]	TRINITY_DN5009_c0_g1_i87	BAA00753.1membrane protein	2486	5	8.3e-199	80.66	3	F:GO:0005198; F:GO:0005524; C:GO:0016021	F:structural molecule activity; F:ATP binding; C:integral component of membrane
TRUE	[BLASTED, MAPPED, ANNOTATED]	TRINITY_DN5009_c0_g1_i66	BAA00753.1membrane protein	2486	5	2.9e-199	81.08	3	F:GO:0005198; F:GO:0005524; C:GO:0016021	F:structural molecule activity; F:ATP binding; C:integral component of membrane
TRUE	[BLASTED, MAPPED, ANNOTATED]	TRINITY_DN5009_c0_g1_i6	BAA00753.1membrane protein	2486	5	3.7e-199	80.66	3	F:GO:0005198; F:GO:0005524; C:GO:0016021	F:structural molecule activity; F:ATP binding; C:integral component of membrane
TRUE	[BLASTED, MAPPED, ANNOTATED]	TRINITY_DN5009_c0_g1_i49	BAA00753.1membrane protein	2486	5	5.8e-200	80.6	3	F:GO:0005198; F:GO:0005524; C:GO:0016021	F:structural molecule activity; F:ATP binding; C:integral component of membrane
TRUE	[BLASTED, MAPPED, ANNOTATED]	TRINITY_DN5009_c0_g1_i99	BAA00753.1membrane protein	2486	5	5.8e-200	80.6	3	F:GO:0005198; F:GO:0005524; C:GO:0016021	F:structural molecule activity; F:ATP binding; C:integral component of membrane
TRUE	[BLASTED, MAPPED, ANNOTATED]	TRINITY_DN5009_c0_g1_i10	BAA00753.1membrane protein	2486	5	2.9e-199	81.08	3	F:GO:0005198; F:GO:0005524; C:GO:0016021	F:structural molecule activity; F:ATP binding; C:integral component of membrane
TRUE	[BLASTED, MAPPED, ANNOTATED]	TRINITY_DN5009_c0_g1_i54	BAA00754.1membrane protein	1346	5	4.3e-117	70.8	2	F:GO:0005524; C:GO:0016021	F:ATP binding; C:integral component of membrane
TRUE	[BLASTED, MAPPED, ANNOTATED]	TRINITY_DN13329_c0_g2_i1	BAA32210.1Vacuolar proton pyrophosphatase	536	5	2.2e-88	100	16	P:GO:0005985; P:GO:0009414; P:GO:0009651; P:GO:0009926; P:GO:0010248; P:GO:0048366; P:GO:1902600; P:GO:2000904; F:GO:0003729; F:GO:0004427; F:GO:0009678; F:GO:0046872; C:GO:0005886; C:GO:0009941; C:GO:0010008; C:GO:0016021	P:sucrose metabolic process; P:response to water deprivation; P:response to salt stress; P:auxin polar transport; P:establishment or maintenance of transmembrane electrochemical gradient; P:leaf development; P:proton transmembrane transport; P:regulation of starch metabolic process; F:mRNA binding; F:inorganic diphosphatase activity; F:pyrophosphate hydrolysis-driven proton transmembrane transpor…	EC:7.1.3.1; EC:3.6.1.1	H(+)-exporting diphosphatase; Inorganic diphosphatase
TRUE	[BLASTED, MAPPED, ANNOTATED]	TRINITY_DN16226_c0_g1_i1	BAA32210.1Vacuolar proton pyrophosphatase	222	5	1.2e-27	100	16	P:GO:0005985; P:GO:0009414; P:GO:0009651; P:GO:0009926; P:GO:0010248; P:GO:0048366; P:GO:1902600; P:GO:2000904; F:GO:0003729; F:GO:0004427; F:GO:0009678; F:GO:0046872; C:GO:0005886; C:GO:0009941; C:GO:0010008; C:GO:0016021	P:sucrose metabolic process; P:response to water deprivation; P:response to salt stress; P:auxin polar transport; P:establishment or maintenance of transmembrane electrochemical gradient; P:leaf development; P:proton transmembrane transport; P:regulation of starch metabolic process; F:mRNA binding; F:inorganic diphosphatase activity; F:pyrophosphate hydrolysis-driven proton transmembrane transpor…	EC:7.1.3.1; EC:3.6.1.1	H(+)-exporting diphosphatase; Inorganic diphosphatase
TRUE	[BLASTED, MAPPED, ANNOTATED]	TRINITY_DN13329_c0_g3_i1	BAA32210.1Vacuolar proton pyrophosphatase	216	5	5.1e-28	100	16	P:GO:0005985; P:GO:0009414; P:GO:0009651; P:GO:0009926; P:GO:0010248; P:GO:0048366; P:GO:1902600; P:GO:2000904; F:GO:0003729; F:GO:0004427; F:GO:0009678; F:GO:0046872; C:GO:0005886; C:GO:0009941; C:GO:0010008; C:GO:0016021	P:sucrose metabolic process; P:response to water deprivation; P:response to salt stress; P:auxin polar transport; P:establishment or maintenance of transmembrane electrochemical gradient; P:leaf development; P:proton transmembrane transport; P:regulation of starch metabolic process; F:mRNA binding; F:inorganic diphosphatase activity; F:pyrophosphate hydrolysis-driven proton transmembrane transpor…	EC:7.1.3.1; EC:3.6.1.1	H(+)-exporting diphosphatase; Inorganic diphosphatase
TRUE	[BLASTED, MAPPED, ANNOTATED]	TRINITY_DN13329_c0_g1_i1	BAA32210.1Vacuolar proton pyrophosphatase	206	5	9.4e-32	100	16	P:GO:0005985; P:GO:0009414; P:GO:0009651; P:GO:0009926; P:GO:0010248; P:GO:0048366; P:GO:1902600; P:GO:2000904; F:GO:0003729; F:GO:0004427; F:GO:0009678; F:GO:0046872; C:GO:0005886; C:GO:0009941; C:GO:0010008; C:GO:0016021	P:sucrose metabolic process; P:response to water deprivation; P:response to salt stress; P:auxin polar transport; P:establishment or maintenance of transmembrane electrochemical gradient; P:leaf development; P:proton transmembrane transport; P:regulation of starch metabolic process; F:mRNA binding; F:inorganic diphosphatase activity; F:pyrophosphate hydrolysis-driven proton transmembrane transpor…	EC:7.1.3.1; EC:3.6.1.1	H(+)-exporting diphosphatase; Inorganic diphosphatase
TRUE	[BLASTED, MAPPED, ANNOTATED]	TRINITY_DN13320_c1_g1_i9	BAA96446.1aspartic endopeptidase	544	5	7.3e-23	95.95	6	P:GO:0006355; P:GO:0006508; P:GO:0006629; F:GO:0003700; F:GO:0004190; F:GO:0043565	P:regulation of transcription, DNA-templated; P:proteolysis; P:lipid metabolic process; F:DNA-binding transcription factor activity; F:aspartic-type endopeptidase activity; F:sequence-specific DNA binding	EC:3.4.23	Acting on peptide bonds (peptidases)
TRUE	[BLASTED, MAPPED, ANNOTATED]	TRINITY_DN11421_c0_g1_i22	BAC18353.1conserved hypothetical protein	242	5	2e-20	74.75	1	C:GO:0016020	C:membrane
TRUE	[BLASTED, MAPPED]	TRINITY_DN11421_c0_g1_i2	BAC18353.1conserved hypothetical protein	691	5	1.9e-28	68.8	2	C:GO:0016020; C:GO:0016021	C:membrane; C:integral component of membrane
TRUE	[BLASTED, MAPPED, ANNOTATED]	TRINITY_DN11347_c0_g3_i1	BAC42280.1putative 60S ribosomal protein	325	5	4.4e-52	100	8	P:GO:0006412; F:GO:0003729; F:GO:0003735; C:GO:0005730; C:GO:0005774; C:GO:0005886; C:GO:0009506; C:GO:0042788	P:translation; F:mRNA binding; F:structural constituent of ribosome; C:nucleolus; C:vacuolar membrane; C:plasma membrane; C:plasmodesma; C:polysomal ribosome
TRUE	[BLASTED, MAPPED, ANNOTATED]	TRINITY_DN13476_c0_g1_i1	BAD42919.1 senescence-associated protein	433	5	3.7e-78	98.85	5	P:GO:0009734; P:GO:0050829; C:GO:0005886; C:GO:0009506; C:GO:0016021	P:auxin-activated signaling pathway; P:defense response to Gram-negative bacterium; C:plasma membrane; C:plasmodesma; C:integral component of membrane
TRUE	[BLASTED]	TRINITY_DN18103_c0_g1_i1	BAF01833.1hypothetical protein	513	1	2.8e-16	100
TRUE	[BLASTED, MAPPED]	TRINITY_DN14889_c0_g1_i3	BAG72147.1hypothetical protein	381	5	6.9e-28	74.55	2	P:GO:0015074; F:GO:0003676	P:DNA integration; F:nucleic acid binding
TRUE	[BLASTED]	TRINITY_DN1565_c0_g1_i94	BAH75139.1hypothetical protein DMR_16480	558	5	2.4e-37	75.73
TRUE	[BLASTED, MAPPED, ANNOTATED]	TRINITY_DN11537_c0_g1_i1	BAJ53150.1 JHL23J11.5	663	5	3.3e-78	86.9	1	C:GO:0016021	C:integral component of membrane
TRUE	[BLASTED, MAPPED, ANNOTATED]	TRINITY_DN2517_c0_g1_i71	BAJ91567.1predicted protein	1823	5	8.7e-145	94.37	3	P:GO:0019430; F:GO:0004791; C:GO:0005737	P:removal of superoxide radicals; F:thioredoxin-disulfide reductase activity; C:cytoplasm	EC:1.8.1.9; EC:1.8.1.8	Thioredoxin-disulfide reductase; Protein-disulfide reductase
TRUE	[BLASTED, MAPPED, ANNOTATED]	TRINITY_DN2517_c0_g1_i69	BAJ91567.1predicted protein	1685	5	4.7e-145	94.48	3	P:GO:0019430; F:GO:0004791; C:GO:0005737	P:removal of superoxide radicals; F:thioredoxin-disulfide reductase activity; C:cytoplasm	EC:1.8.1.9; EC:1.8.1.8	Thioredoxin-disulfide reductase; Protein-disulfide reductase
TRUE	[BLASTED, MAPPED, ANNOTATED]	TRINITY_DN2517_c0_g1_i188	BAJ91567.1predicted protein	1826	5	1.1e-144	94.37	3	P:GO:0019430; F:GO:0004791; C:GO:0005737	P:removal of superoxide radicals; F:thioredoxin-disulfide reductase activity; C:cytoplasm	EC:1.8.1.9; EC:1.8.1.8	Thioredoxin-disulfide reductase; Protein-disulfide reductase
TRUE	[BLASTED, MAPPED, ANNOTATED]	TRINITY_DN2517_c0_g1_i17	BAJ91567.1predicted protein	1322	5	2.8e-145	94.07	1	F:GO:0016491	F:oxidoreductase activity	EC:1	Oxidoreductases
TRUE	[BLASTED, MAPPED, ANNOTATED]	TRINITY_DN9596_c0_g1_i1	BAK61813.1 methyltransferase	1750	5	2.9e-275	87.33	2	P:GO:0032259; F:GO:0008168	P:methylation; F:methyltransferase activity	EC:2.1.1	Transferring one-carbon groups
TRUE	[BLASTED, MAPPED, ANNOTATED]	TRINITY_DN14117_c0_g1_i1	BAL42862.1elongation factor 1-alpha-like protein	306	5	2.7e-51	100	5	P:GO:0006414; F:GO:0003746; F:GO:0003924; F:GO:0005525; C:GO:0005737	P:translational elongation; F:translation elongation factor activity; F:GTPase activity; F:GTP binding; C:cytoplasm	EC:3.6.1	Acting on acid anhydrides
TRUE	[BLASTED, MAPPED, ANNOTATED]	TRINITY_DN4311_c0_g1_i8	BAM68521.1sucrose synthase	2088	5	0	95.02	2	P:GO:0005985; F:GO:0016157	P:sucrose metabolic process; F:sucrose synthase activity	EC:2.4.1.13	Sucrose synthase
TRUE	[BLASTED, MAPPED, ANNOTATED]	TRINITY_DN4311_c0_g1_i38	BAM68521.1sucrose synthase	2010	5	0	98.97	2	P:GO:0005985; F:GO:0016157	P:sucrose metabolic process; F:sucrose synthase activity	EC:2.4.1.13	Sucrose synthase
TRUE	[BLASTED, MAPPED, ANNOTATED]	TRINITY_DN16140_c0_g1_i1	BAM68535.1sucrose phosphate synthase	3748	5	0	99.43	3	P:GO:0005986; F:GO:0016157; F:GO:0046524	P:sucrose biosynthetic process; F:sucrose synthase activity; F:sucrose-phosphate synthase activity	EC:2.4.1.14; EC:2.4.1.13	Sucrose-phosphate synthase; Sucrose synthase
TRUE	[BLASTED]	TRINITY_DN2600_c0_g1_i7	BAO87435.1putative membrane protein	2905	5	1.1e-96	85.82
TRUE	[BLASTED]	TRINITY_DN9646_c0_g1_i45	BAO87435.1putative membrane protein	394	5	6.8e-47	78.65
TRUE	[BLASTED]	TRINITY_DN9646_c0_g1_i44	BAO87435.1putative membrane protein	394	5	2e-46	78.08
TRUE	[BLASTED]	TRINITY_DN9646_c0_g1_i39	BAO87435.1putative membrane protein	394	5	2e-46	77.9
TRUE	[BLASTED]	TRINITY_DN9646_c0_g1_i23	BAO87435.1putative membrane protein	394	5	2e-46	79.37
TRUE	[BLASTED]	TRINITY_DN2600_c0_g1_i37	BAO87435.1putative membrane protein	2905	5	1.4e-96	86.16
TRUE	[BLASTED]	TRINITY_DN9144_c0_g1_i21	BAP72646.1hypothetical protein KLMA_50540	272	5	7.3e-24	76.01
TRUE	[BLASTED, MAPPED]	TRINITY_DN11943_c1_g1_i1	BAQ08239.1putative coat protein	745	3	5e-14	46.12	1	C:GO:0019028	C:viral capsid
TRUE	[BLASTED, MAPPED, ANNOTATED]	TRINITY_DN12095_c0_g3_i1	BAR45584.1NAC transcriptional factor	272	5	7e-27	98.67	3	P:GO:0006355; F:GO:0003677; F:GO:0003700	P:regulation of transcription, DNA-templated; F:DNA binding; F:DNA-binding transcription factor activity
TRUE	[BLASTED, MAPPED, ANNOTATED]	TRINITY_DN2601_c0_g1_i28	BAS81551.1 Os02g0814700	678	5	6.6e-74	97.49	6	P:GO:0006412; P:GO:0034968; F:GO:0003735; F:GO:0008270; F:GO:0018024; F:GO:0070180	P:translation; P:histone lysine methylation; F:structural constituent of ribosome; F:zinc ion binding; F:histone-lysine N-methyltransferase activity; F:large ribosomal subunit rRNA binding	EC:2.1.1.354	[Histone H3]-lysine(4) N-trimethyltransferase
TRUE	[BLASTED, MAPPED, ANNOTATED]	TRINITY_DN2601_c0_g1_i23	BAS81551.1 Os02g0814700	678	5	6.6e-74	97.49	6	P:GO:0006412; P:GO:0034968; F:GO:0003735; F:GO:0008270; F:GO:0018024; F:GO:0070180	P:translation; P:histone lysine methylation; F:structural constituent of ribosome; F:zinc ion binding; F:histone-lysine N-methyltransferase activity; F:large ribosomal subunit rRNA binding	EC:2.1.1.354	[Histone H3]-lysine(4) N-trimethyltransferase
TRUE	[BLASTED, MAPPED, ANNOTATED]	TRINITY_DN2601_c0_g1_i18	BAS81551.1 Os02g0814700	587	5	3.4e-74	99.86	6	P:GO:0006412; P:GO:0034968; F:GO:0003735; F:GO:0008270; F:GO:0018024; F:GO:0070180	P:translation; P:histone lysine methylation; F:structural constituent of ribosome; F:zinc ion binding; F:histone-lysine N-methyltransferase activity; F:large ribosomal subunit rRNA binding	EC:2.1.1.354	[Histone H3]-lysine(4) N-trimethyltransferase
TRUE	[BLASTED, MAPPED, ANNOTATED]	TRINITY_DN2601_c0_g1_i17	BAS81551.1 Os02g0814700	609	5	4.6e-74	96.42	6	P:GO:0006412; P:GO:0034968; F:GO:0003735; F:GO:0008270; F:GO:0018024; F:GO:0070180	P:translation; P:histone lysine methylation; F:structural constituent of ribosome; F:zinc ion binding; F:histone-lysine N-methyltransferase activity; F:large ribosomal subunit rRNA binding	EC:2.1.1.354	[Histone H3]-lysine(4) N-trimethyltransferase
TRUE	[BLASTED, MAPPED, ANNOTATED]	TRINITY_DN2601_c0_g1_i14	BAS81551.1 Os02g0814700	690	5	5.2e-74	97.49	6	P:GO:0006412; P:GO:0034968; F:GO:0003735; F:GO:0008270; F:GO:0018024; F:GO:0070180	P:translation; P:histone lysine methylation; F:structural constituent of ribosome; F:zinc ion binding; F:histone-lysine N-methyltransferase activity; F:large ribosomal subunit rRNA binding	EC:2.1.1.354	[Histone H3]-lysine(4) N-trimethyltransferase
TRUE	[BLASTED, MAPPED, ANNOTATED]	TRINITY_DN5291_c0_g1_i42	BAT72826.1hypothetical protein VIGAN_01026800	361	5	6.1e-10	76.21	1	C:GO:0016021	C:integral component of membrane
TRUE	[BLASTED, MAPPED]	TRINITY_DN1230_c0_g1_i5	BAT80369.1hypothetical protein VIGAN_02337400	575	1	1.5e-05	91.18	2	C:GO:0009579; C:GO:0016020	C:thylakoid; C:membrane
TRUE	[BLASTED]	TRINITY_DN10838_c0_g3_i1	BAT97753.1hypothetical protein VIGAN_09128900	551	1	0.001	78.95
TRUE	[BLASTED, MAPPED]	TRINITY_DN1113_c0_g1_i12	BAV21604.1elongation factor 1 alpha	395	1	0.00014	53.85	4	P:GO:0006414; F:GO:0003746; C:GO:0016020; C:GO:0016021	P:translational elongation; F:translation elongation factor activity; C:membrane; C:integral component of membrane
TRUE	[BLASTED]	TRINITY_DN19138_c0_g2_i1	BAW80769.1hypothetical conserved protein	258	5	9.7e-26	89.52
TRUE	[BLASTED]	TRINITY_DN1397_c0_g1_i140	BBA91965.1hypothetical protein SR187_1680	1303	5	2.1e-07	52.38
TRUE	[BLASTED, MAPPED]	TRINITY_DN1397_c0_g1_i44	BBA91965.1hypothetical protein SR187_1680	1241	5	2e-07	67.35	3	C:GO:0005739; C:GO:0016020; C:GO:0016021	C:mitochondrion; C:membrane; C:integral component of membrane
TRUE	[BLASTED, MAPPED]	TRINITY_DN1397_c0_g1_i21	BBA91965.1hypothetical protein SR187_1680	1335	5	2.1e-07	67.35	3	C:GO:0005739; C:GO:0016020; C:GO:0016021	C:mitochondrion; C:membrane; C:integral component of membrane
TRUE	[BLASTED]	TRINITY_DN1397_c0_g1_i58	BBA91965.1hypothetical protein SR187_1680	952	3	7e-05	58.15
TRUE	[BLASTED]	TRINITY_DN1397_c0_g1_i56	BBA91965.1hypothetical protein SR187_1680	1209	5	1.9e-07	52.38
TRUE	[BLASTED]	TRINITY_DN1397_c0_g1_i53	BBA91965.1hypothetical protein SR187_1680	718	1	4.1e-05	41.1
TRUE	[BLASTED]	TRINITY_DN1397_c0_g1_i135	BBA91965.1hypothetical protein SR187_1680	1271	1	7.2e-05	41.1
TRUE	[BLASTED, MAPPED, ANNOTATED]	TRINITY_DN11331_c0_g2_i1	BBB93555.1P0 protein	582	5	5.1e-91	100	13	P:GO:0002181; P:GO:0009409; P:GO:0010043; P:GO:0042254; P:GO:0046686; F:GO:0003729; F:GO:0003735; F:GO:0005507; F:GO:0070180; C:GO:0005730; C:GO:0005886; C:GO:0009506; C:GO:0042788	P:cytoplasmic translation; P:response to cold; P:response to zinc ion; P:ribosome biogenesis; P:response to cadmium ion; F:mRNA binding; F:structural constituent of ribosome; F:copper ion binding; F:large ribosomal subunit rRNA binding; C:nucleolus; C:plasma membrane; C:plasmodesma; C:polysomal ribosome
TRUE	[BLASTED, MAPPED, ANNOTATED]	TRINITY_DN8037_c0_g1_i1	BBD88588.1beta-caryophyllene synthase	1834	5	4.8e-220	83.13	3	P:GO:0016102; F:GO:0000287; F:GO:0010333	P:diterpenoid biosynthetic process; F:magnesium ion binding; F:terpene synthase activity	EC:4.2.3	Carbon-oxygen lyases
TRUE	[BLASTED, MAPPED]	TRINITY_DN18727_c0_g1_i36	BBG96802.1Leucine-rich repeat receptor-like protein kinase family protein	318	5	1.9e-15	65.27	8	P:GO:0006468; P:GO:0016310; F:GO:0000166; F:GO:0004672; F:GO:0005524; F:GO:0016301; C:GO:0016020; C:GO:0016021	P:protein phosphorylation; P:phosphorylation; F:nucleotide binding; F:protein kinase activity; F:ATP binding; F:kinase activity; C:membrane; C:integral component of membrane
TRUE	[BLASTED, MAPPED, ANNOTATED]	TRINITY_DN6553_c0_g1_i1	BBG96805.1protein kinase family protein / WD-40 repeat family protein	226	5	5.9e-11	99.47	4	P:GO:0006468; F:GO:0005524; F:GO:0106310; F:GO:0106311	P:protein phosphorylation; F:ATP binding; F:protein serine kinase activity; F:protein threonine kinase activity	EC:2.7.11.1	Non-specific serine/threonine protein kinase
TRUE	[BLASTED, MAPPED, ANNOTATED]	TRINITY_DN16633_c0_g1_i1	BBG97094.1transposable element gene	367	5	4.3e-51	83.64	4	P:GO:0015074; F:GO:0003676; F:GO:0008270; C:GO:0016021	P:DNA integration; F:nucleic acid binding; F:zinc ion binding; C:integral component of membrane
TRUE	[BLASTED, MAPPED, ANNOTATED]	TRINITY_DN6143_c0_g1_i11	BBG97223.1Ras-related small GTP-binding family protein	561	5	1.1e-79	99.88	7	P:GO:0006886; P:GO:0006890; P:GO:0006891; P:GO:0042147; F:GO:0003924; F:GO:0005525; C:GO:0005829	P:intracellular protein transport; P:retrograde vesicle-mediated transport, Golgi to endoplasmic reticulum; P:intra-Golgi vesicle-mediated transport; P:retrograde transport, endosome to Golgi; F:GTPase activity; F:GTP binding; C:cytosol	EC:3.6.1	Acting on acid anhydrides
TRUE	[BLASTED, MAPPED, ANNOTATED]	TRINITY_DN11148_c0_g3_i1	BBG97688.1transposable element gene	1039	5	8.8e-118	83.19	3	P:GO:0015074; F:GO:0003676; F:GO:0008270	P:DNA integration; F:nucleic acid binding; F:zinc ion binding
TRUE	[BLASTED, MAPPED, ANNOTATED]	TRINITY_DN883_c0_g1_i26	BBG98278.1GTP-binding protein 1	440	5	9.3e-37	98.72	2	F:GO:0003924; F:GO:0005525	F:GTPase activity; F:GTP binding	EC:3.6.1	Acting on acid anhydrides
TRUE	[BLASTED, MAPPED, ANNOTATED]	TRINITY_DN11162_c0_g1_i6	BBG98399.1alpha/beta-Hydrolases superfamily protein	880	5	1.6e-133	88.34	1	F:GO:0016787	F:hydrolase activity	EC:3	Hydrolases
TRUE	[BLASTED, MAPPED, ANNOTATED]	TRINITY_DN3412_c0_g1_i18	BBG98453.1Ribosomal protein L6 family	874	5	3.8e-98	97.76	3	P:GO:0002181; F:GO:0003735; F:GO:0019843	P:cytoplasmic translation; F:structural constituent of ribosome; F:rRNA binding
TRUE	[BLASTED, MAPPED, ANNOTATED]	TRINITY_DN3630_c0_g2_i13	BBG98475.1Transducin family protein / WD-40 repeat family protein	2003	5	4.8e-229	96.22	5	P:GO:0006355; P:GO:0010229; P:GO:0050790; F:GO:0019888; C:GO:0030289	P:regulation of transcription, DNA-templated; P:inflorescence development; P:regulation of catalytic activity; F:protein phosphatase regulator activity; C:protein phosphatase 4 complex
TRUE	[BLASTED, MAPPED, ANNOTATED]	TRINITY_DN3630_c0_g2_i9	BBG98475.1Transducin family protein / WD-40 repeat family protein	2276	5	3.2e-213	92.25	5	P:GO:0006355; P:GO:0010229; P:GO:0050790; F:GO:0019888; C:GO:0030289	P:regulation of transcription, DNA-templated; P:inflorescence development; P:regulation of catalytic activity; F:protein phosphatase regulator activity; C:protein phosphatase 4 complex
TRUE	[BLASTED, MAPPED, ANNOTATED]	TRINITY_DN3630_c0_g2_i43	BBG98475.1Transducin family protein / WD-40 repeat family protein	1922	5	2.2e-199	87.72	5	P:GO:0006355; P:GO:0010229; P:GO:0050790; F:GO:0019888; C:GO:0030289	P:regulation of transcription, DNA-templated; P:inflorescence development; P:regulation of catalytic activity; F:protein phosphatase regulator activity; C:protein phosphatase 4 complex
TRUE	[BLASTED, MAPPED, ANNOTATED]	TRINITY_DN3630_c0_g2_i42	BBG98475.1Transducin family protein / WD-40 repeat family protein	1970	5	8.9e-212	91.78	5	P:GO:0006355; P:GO:0010229; P:GO:0050790; F:GO:0019888; C:GO:0030289	P:regulation of transcription, DNA-templated; P:inflorescence development; P:regulation of catalytic activity; F:protein phosphatase regulator activity; C:protein phosphatase 4 complex
TRUE	[BLASTED, MAPPED, ANNOTATED]	TRINITY_DN3630_c0_g2_i4	BBG98475.1Transducin family protein / WD-40 repeat family protein	2309	5	1.3e-225	95.33	5	P:GO:0006355; P:GO:0010229; P:GO:0050790; F:GO:0019888; C:GO:0030289	P:regulation of transcription, DNA-templated; P:inflorescence development; P:regulation of catalytic activity; F:protein phosphatase regulator activity; C:protein phosphatase 4 complex
TRUE	[BLASTED, MAPPED, ANNOTATED]	TRINITY_DN3630_c0_g2_i34	BBG98475.1Transducin family protein / WD-40 repeat family protein	2276	5	1e-211	91.78	5	P:GO:0006355; P:GO:0010229; P:GO:0050790; F:GO:0019888; C:GO:0030289	P:regulation of transcription, DNA-templated; P:inflorescence development; P:regulation of catalytic activity; F:protein phosphatase regulator activity; C:protein phosphatase 4 complex
TRUE	[BLASTED, MAPPED, ANNOTATED]	TRINITY_DN3630_c0_g2_i33	BBG98475.1Transducin family protein / WD-40 repeat family protein	2228	5	2.6e-199	87.72	5	P:GO:0006355; P:GO:0010229; P:GO:0050790; F:GO:0019888; C:GO:0030289	P:regulation of transcription, DNA-templated; P:inflorescence development; P:regulation of catalytic activity; F:protein phosphatase regulator activity; C:protein phosphatase 4 complex
TRUE	[BLASTED, MAPPED, ANNOTATED]	TRINITY_DN3630_c0_g2_i30	BBG98475.1Transducin family protein / WD-40 repeat family protein	2276	5	4.4e-215	92.67	5	P:GO:0006355; P:GO:0010229; P:GO:0050790; F:GO:0019888; C:GO:0030289	P:regulation of transcription, DNA-templated; P:inflorescence development; P:regulation of catalytic activity; F:protein phosphatase regulator activity; C:protein phosphatase 4 complex
TRUE	[BLASTED, MAPPED, ANNOTATED]	TRINITY_DN3630_c0_g2_i29	BBG98475.1Transducin family protein / WD-40 repeat family protein	2140	5	9.6e-212	91.78	5	P:GO:0006355; P:GO:0010229; P:GO:0050790; F:GO:0019888; C:GO:0030289	P:regulation of transcription, DNA-templated; P:inflorescence development; P:regulation of catalytic activity; F:protein phosphatase regulator activity; C:protein phosphatase 4 complex
TRUE	[BLASTED, MAPPED, ANNOTATED]	TRINITY_DN3630_c0_g2_i28	BBG98475.1Transducin family protein / WD-40 repeat family protein	1970	5	2.8e-213	92.25	5	P:GO:0006355; P:GO:0010229; P:GO:0050790; F:GO:0019888; C:GO:0030289	P:regulation of transcription, DNA-templated; P:inflorescence development; P:regulation of catalytic activity; F:protein phosphatase regulator activity; C:protein phosphatase 4 complex
TRUE	[BLASTED, MAPPED, ANNOTATED]	TRINITY_DN3630_c0_g2_i21	BBG98475.1Transducin family protein / WD-40 repeat family protein	2309	5	5.5e-229	96.22	5	P:GO:0006355; P:GO:0010229; P:GO:0050790; F:GO:0019888; C:GO:0030289	P:regulation of transcription, DNA-templated; P:inflorescence development; P:regulation of catalytic activity; F:protein phosphatase regulator activity; C:protein phosphatase 4 complex
TRUE	[BLASTED, MAPPED, ANNOTATED]	TRINITY_DN3630_c0_g2_i20	BBG98475.1Transducin family protein / WD-40 repeat family protein	2228	5	8e-201	88.18	5	P:GO:0006355; P:GO:0010229; P:GO:0050790; F:GO:0019888; C:GO:0030289	P:regulation of transcription, DNA-templated; P:inflorescence development; P:regulation of catalytic activity; F:protein phosphatase regulator activity; C:protein phosphatase 4 complex
TRUE	[BLASTED, MAPPED, ANNOTATED]	TRINITY_DN3630_c0_g2_i2	BBG98475.1Transducin family protein / WD-40 repeat family protein	2140	5	3e-213	92.25	5	P:GO:0006355; P:GO:0010229; P:GO:0050790; F:GO:0019888; C:GO:0030289	P:regulation of transcription, DNA-templated; P:inflorescence development; P:regulation of catalytic activity; F:protein phosphatase regulator activity; C:protein phosphatase 4 complex
TRUE	[BLASTED, MAPPED, ANNOTATED]	TRINITY_DN3630_c0_g2_i14	BBG98475.1Transducin family protein / WD-40 repeat family protein	1922	5	6.9e-201	88.18	5	P:GO:0006355; P:GO:0010229; P:GO:0050790; F:GO:0019888; C:GO:0030289	P:regulation of transcription, DNA-templated; P:inflorescence development; P:regulation of catalytic activity; F:protein phosphatase regulator activity; C:protein phosphatase 4 complex
TRUE	[BLASTED, MAPPED, ANNOTATED]	TRINITY_DN3630_c0_g2_i1	BBG98475.1Transducin family protein / WD-40 repeat family protein	2173	5	5.2e-229	96.22	5	P:GO:0006355; P:GO:0010229; P:GO:0050790; F:GO:0019888; C:GO:0030289	P:regulation of transcription, DNA-templated; P:inflorescence development; P:regulation of catalytic activity; F:protein phosphatase regulator activity; C:protein phosphatase 4 complex
TRUE	[BLASTED, MAPPED, ANNOTATED]	TRINITY_DN1310_c0_g1_i20	BBG98729.1ubiquitin-conjugating enzyme 34	375	5	1.2e-13	95.61	8	P:GO:0000209; P:GO:0030433; P:GO:0042631; P:GO:1902457; F:GO:0005515; F:GO:0005524; F:GO:0061631; C:GO:0016021	P:protein polyubiquitination; P:ubiquitin-dependent ERAD pathway; P:cellular response to water deprivation; P:negative regulation of stomatal opening; F:protein binding; F:ATP binding; F:ubiquitin conjugating enzyme activity; C:integral component of membrane	EC:2.3.2.23	E2 ubiquitin-conjugating enzyme
TRUE	[BLASTED, MAPPED, ANNOTATED]	TRINITY_DN1310_c0_g1_i2	BBG98729.1ubiquitin-conjugating enzyme 34	325	5	1.4e-13	92.4	10	P:GO:0000209; P:GO:0006417; P:GO:0009744; P:GO:0009749; P:GO:0010252; P:GO:0030433; F:GO:0003723; F:GO:0061631; C:GO:0005730; C:GO:0016021	P:protein polyubiquitination; P:regulation of translation; P:response to sucrose; P:response to glucose; P:auxin homeostasis; P:ubiquitin-dependent ERAD pathway; F:RNA binding; F:ubiquitin conjugating enzyme activity; C:nucleolus; C:integral component of membrane	EC:2.3.2.23	E2 ubiquitin-conjugating enzyme
TRUE	[BLASTED, MAPPED, ANNOTATED]	TRINITY_DN1310_c0_g1_i10	BBG98729.1ubiquitin-conjugating enzyme 34	325	5	1.1e-13	95.61	8	P:GO:0000209; P:GO:0030433; P:GO:0042631; P:GO:1902457; F:GO:0005515; F:GO:0005524; F:GO:0061631; C:GO:0016021	P:protein polyubiquitination; P:ubiquitin-dependent ERAD pathway; P:cellular response to water deprivation; P:negative regulation of stomatal opening; F:protein binding; F:ATP binding; F:ubiquitin conjugating enzyme activity; C:integral component of membrane	EC:2.3.2.23	E2 ubiquitin-conjugating enzyme
TRUE	[BLASTED, MAPPED, ANNOTATED]	TRINITY_DN12507_c0_g1_i1	BBH00603.1RAB GTPase homolog B1C	786	5	2.8e-116	100	2	F:GO:0003924; F:GO:0005525	F:GTPase activity; F:GTP binding	EC:3.6.1	Acting on acid anhydrides
TRUE	[BLASTED]	TRINITY_DN21645_c0_g1_i1	BBH03334.1Myosin heavy chain-related protein	316	3	2.5e-07	73.68
TRUE	[BLASTED, MAPPED, ANNOTATED]	TRINITY_DN2824_c0_g2_i1	BBH03590.1NAD(P)-binding Rossmann-fold superfamily protein	561	5	9.4e-74	90.2	1	F:GO:0016491	F:oxidoreductase activity	EC:1	Oxidoreductases
TRUE	[BLASTED, MAPPED, ANNOTATED]	TRINITY_DN2824_c0_g2_i3	BBH03590.1NAD(P)-binding Rossmann-fold superfamily protein	555	5	1.7e-75	88.29	1	F:GO:0016491	F:oxidoreductase activity	EC:1	Oxidoreductases
TRUE	[BLASTED, MAPPED, ANNOTATED]	TRINITY_DN3713_c0_g1_i3	BBH04460.1RNA-binding KH domain-containing protein	631	5	3.8e-23	92.31	1	F:GO:0003723	F:RNA binding
TRUE	[BLASTED, MAPPED, ANNOTATED]	TRINITY_DN1985_c0_g1_i7	BBH04812.1actin-11, partial	567	5	1.3e-86	98.55	4	P:GO:0034551; F:GO:0005524; C:GO:0005856; C:GO:0016021	P:mitochondrial respiratory chain complex III assembly; F:ATP binding; C:cytoskeleton; C:integral component of membrane
TRUE	[BLASTED, MAPPED, ANNOTATED]	TRINITY_DN1985_c0_g1_i3	BBH04812.1actin-11, partial	491	5	1.4e-73	98.31	4	P:GO:0034551; F:GO:0005524; C:GO:0005856; C:GO:0016021	P:mitochondrial respiratory chain complex III assembly; F:ATP binding; C:cytoskeleton; C:integral component of membrane
TRUE	[BLASTED, MAPPED, ANNOTATED]	TRINITY_DN17108_c0_g1_i19	BBH04860.1ribosomal protein L23AB	784	5	9.7e-53	91.62	4	P:GO:0006412; F:GO:0003735; F:GO:0019843; C:GO:0005840	P:translation; F:structural constituent of ribosome; F:rRNA binding; C:ribosome
TRUE	[BLASTED, MAPPED, ANNOTATED]	TRINITY_DN17108_c0_g1_i11	BBH04860.1ribosomal protein L23AB	561	5	5.9e-36	88.78	4	P:GO:0000027; P:GO:0006412; F:GO:0003735; F:GO:0019843	P:ribosomal large subunit assembly; P:translation; F:structural constituent of ribosome; F:rRNA binding
TRUE	[BLASTED, MAPPED, ANNOTATED]	TRINITY_DN17108_c0_g1_i7	BBH04860.1ribosomal protein L23AB	793	5	3.3e-56	80.6	7	P:GO:0006412; F:GO:0000166; F:GO:0003735; F:GO:0016787; F:GO:0019843; F:GO:0043167; C:GO:0005840	P:translation; F:nucleotide binding; F:structural constituent of ribosome; F:hydrolase activity; F:rRNA binding; F:ion binding; C:ribosome	EC:3	Hydrolases
TRUE	[BLASTED, MAPPED, ANNOTATED]	TRINITY_DN17108_c0_g1_i1	BBH04860.1ribosomal protein L23AB	561	5	3.5e-36	83.97	7	P:GO:0000027; P:GO:0006412; F:GO:0000166; F:GO:0003735; F:GO:0016787; F:GO:0019843; F:GO:0043167	P:ribosomal large subunit assembly; P:translation; F:nucleotide binding; F:structural constituent of ribosome; F:hydrolase activity; F:rRNA binding; F:ion binding	EC:3	Hydrolases
TRUE	[BLASTED, MAPPED, ANNOTATED]	TRINITY_DN5990_c0_g1_i8	BBH05534.1actin 7	690	5	3.1e-111	95.1	3	F:GO:0005524; C:GO:0005737; C:GO:0005856	F:ATP binding; C:cytoplasm; C:cytoskeleton
TRUE	[BLASTED, MAPPED, ANNOTATED]	TRINITY_DN10758_c0_g1_i18	BBH05625.1ribosomal protein L24	323	5	1.5e-31	95.23	5	P:GO:0006260; F:GO:0003677; F:GO:0005524; C:GO:0005840; C:GO:0009536	P:DNA replication; F:DNA binding; F:ATP binding; C:ribosome; C:plastid
TRUE	[BLASTED, MAPPED, ANNOTATED]	TRINITY_DN1849_c0_g1_i18	BBH05642.1RING/FYVE/PHD zinc finger superfamily protein	481	5	1.6e-10	94.53	2	F:GO:0008270; C:GO:0016021	F:zinc ion binding; C:integral component of membrane
TRUE	[BLASTED, MAPPED, ANNOTATED]	TRINITY_DN1849_c0_g1_i11	BBH05642.1RING/FYVE/PHD zinc finger superfamily protein	508	5	2.3e-10	94.47	2	F:GO:0008270; C:GO:0016021	F:zinc ion binding; C:integral component of membrane
TRUE	[BLASTED, MAPPED, ANNOTATED]	TRINITY_DN1669_c0_g1_i3	BBH06591.1Cytochrome c oxidase subunit Vc family protein	359	5	9.6e-24	86.46	3	F:GO:0008270; C:GO:0005746; C:GO:0016021	F:zinc ion binding; C:mitochondrial respirasome; C:integral component of membrane
TRUE	[BLASTED, MAPPED, ANNOTATED]	TRINITY_DN5090_c0_g2_i2	BBH07364.1Ribosomal protein L36	271	5	6.4e-20	88.2	3	P:GO:0006412; F:GO:0003735; C:GO:0005840	P:translation; F:structural constituent of ribosome; C:ribosome
TRUE	[BLASTED]	TRINITY_DN15353_c0_g1_i1	BBH07547.1Pentatricopeptide repeat superfamily protein	389	5	3.1e-07	96.13
TRUE	[BLASTED, MAPPED, ANNOTATED]	TRINITY_DN2695_c0_g1_i1	BBH09846.1mannosyltransferase family protein	307	5	3.4e-17	92.5	7	P:GO:0006506; P:GO:0097502; F:GO:0004376; F:GO:0030170; F:GO:0051751; C:GO:0005789; C:GO:0016021	P:GPI anchor biosynthetic process; P:mannosylation; F:glycolipid mannosyltransferase activity; F:pyridoxal phosphate binding; F:alpha-1,4-mannosyltransferase activity; C:endoplasmic reticulum membrane; C:integral component of membrane	EC:2.4.1	Glycosyltransferases
TRUE	[BLASTED, MAPPED, ANNOTATED]	TRINITY_DN20974_c0_g1_i1	BBJ35509.1UDP flavonoid 3-O-glycosyltoransferase	1482	5	1.1e-257	88.37	1	F:GO:0008194	F:UDP-glycosyltransferase activity	EC:2.4	Glycosyltransferases
TRUE	[BLASTED, MAPPED, ANNOTATED]	TRINITY_DN20061_c0_g1_i1	BBJ35510.1UDP flavonoid 3-O-glycosyltoransferase	1528	5	6.8e-268	81.42	5	P:GO:0009718; P:GO:0033303; P:GO:0033330; P:GO:0033485; F:GO:0047213	P:anthocyanin-containing compound biosynthetic process; P:quercetin O-glucoside biosynthetic process; P:kaempferol O-glucoside biosynthetic process; P:cyanidin 3-O-glucoside biosynthetic process; F:anthocyanidin 3-O-glucosyltransferase activity	EC:2.4.1.115	Anthocyanidin 3-O-glucosyltransferase
TRUE	[BLASTED, MAPPED, ANNOTATED]	TRINITY_DN11941_c0_g1_i1	BBN68634.1Toll-Interleukin-Resistance domain family protein	610	5	8.3e-60	81.04	1	F:GO:0005488	F:binding
TRUE	[BLASTED, MAPPED, ANNOTATED]	TRINITY_DN2679_c0_g2_i1	BBN70073.1acetyl-CoA carboxylase carboxyl transferase subunit beta	948	5	1.7e-11	78.97	10	P:GO:0006633; P:GO:0015979; F:GO:0000287; F:GO:0003989; F:GO:0005524; F:GO:0016740; C:GO:0009317; C:GO:0009522; C:GO:0009535; C:GO:0016021	P:fatty acid biosynthetic process; P:photosynthesis; F:magnesium ion binding; F:acetyl-CoA carboxylase activity; F:ATP binding; F:transferase activity; C:acetyl-CoA carboxylase complex; C:photosystem I; C:chloroplast thylakoid membrane; C:integral component of membrane	EC:2; EC:6.4.1.2	Transferases; Acetyl-CoA carboxylase
TRUE	[BLASTED]	TRINITY_DN6811_c0_g1_i38	CAA0083201.1Uncharacterised protein	344	5	5.6e-29	76.8
TRUE	[BLASTED]	TRINITY_DN6811_c0_g1_i30	CAA0083201.1Uncharacterised protein	353	5	4.5e-42	73.52
TRUE	[BLASTED]	TRINITY_DN6811_c0_g1_i4	CAA0083201.1Uncharacterised protein	345	5	4.3e-29	72.95
TRUE	[BLASTED]	TRINITY_DN6811_c0_g1_i17	CAA0083201.1Uncharacterised protein	346	5	4.4e-42	75.06
TRUE	[BLASTED]	TRINITY_DN21153_c0_g1_i1	CAA0338655.1unnamed protein product	224	2	4.7e-21	99.02
TRUE	[BLASTED, MAPPED, ANNOTATED]	TRINITY_DN21322_c0_g1_i1	CAA07573.1src2-like protein	1060	5	7e-139	98.7	7	P:GO:0006623; P:GO:0006952; F:GO:0005515; C:GO:0005789; C:GO:0005886; C:GO:0016021; C:GO:0032586	P:protein targeting to vacuole; P:defense response; F:protein binding; C:endoplasmic reticulum membrane; C:plasma membrane; C:integral component of membrane; C:protein storage vacuole membrane
TRUE	[BLASTED, MAPPED, ANNOTATED]	TRINITY_DN11152_c0_g1_i1	CAA29058.1glutamine synthetase	545	5	1.1e-13	100	4	P:GO:0006542; F:GO:0004356; F:GO:0005524; C:GO:0005737	P:glutamine biosynthetic process; F:glutamate-ammonia ligase activity; F:ATP binding; C:cytoplasm	EC:6.3.1.2	Glutamine synthetase
TRUE	[BLASTED, MAPPED, ANNOTATED]	TRINITY_DN8380_c0_g2_i1	CAA65063.1c subunit of V-type ATPase	529	5	2e-09	53.94	1	C:GO:0016020	C:membrane
TRUE	[BLASTED, MAPPED, ANNOTATED]	TRINITY_DN5446_c0_g1_i1	CAA69802.3 ATPase subunit 1	328	5	4.1e-45	100	5	P:GO:0015986; F:GO:0005524; F:GO:0046933; C:GO:0005743; C:GO:0045261	P:ATP synthesis coupled proton transport; F:ATP binding; F:proton-transporting ATP synthase activity, rotational mechanism; C:mitochondrial inner membrane; C:proton-transporting ATP synthase complex, catalytic core F(1)	EC:7.1.2.2; EC:6	H(+)-transporting two-sector ATPase; Ligases
TRUE	[BLASTED, MAPPED, ANNOTATED]	TRINITY_DN3018_c0_g1_i1	CAE54085.1superoxide dismutase	791	5	4.4e-77	95.05	3	P:GO:0019430; F:GO:0004784; F:GO:0046872	P:removal of superoxide radicals; F:superoxide dismutase activity; F:metal ion binding	EC:1.15.1.1	Superoxide dismutase
TRUE	[BLASTED, MAPPED, ANNOTATED]	TRINITY_DN3018_c0_g1_i10	CAE54085.1superoxide dismutase	788	5	3.3e-77	95.05	3	P:GO:0019430; F:GO:0004784; F:GO:0046872	P:removal of superoxide radicals; F:superoxide dismutase activity; F:metal ion binding	EC:1.15.1.1	Superoxide dismutase
TRUE	[BLASTED, MAPPED, ANNOTATED]	TRINITY_DN3018_c0_g1_i13	CAE54085.1superoxide dismutase	826	5	2.1e-77	95.31	3	P:GO:0019430; F:GO:0004784; F:GO:0046872	P:removal of superoxide radicals; F:superoxide dismutase activity; F:metal ion binding	EC:1.15.1.1	Superoxide dismutase
TRUE	[BLASTED, MAPPED, ANNOTATED]	TRINITY_DN3018_c0_g1_i7	CAE54085.1superoxide dismutase	761	5	6.9e-80	94.93	3	P:GO:0019430; F:GO:0004784; F:GO:0046872	P:removal of superoxide radicals; F:superoxide dismutase activity; F:metal ion binding	EC:1.15.1.1	Superoxide dismutase
TRUE	[BLASTED, MAPPED, ANNOTATED]	TRINITY_DN3018_c0_g1_i9	CAE54085.1superoxide dismutase	829	5	2.1e-77	95.31	3	P:GO:0019430; F:GO:0004784; F:GO:0046872	P:removal of superoxide radicals; F:superoxide dismutase activity; F:metal ion binding	EC:1.15.1.1	Superoxide dismutase
TRUE	[BLASTED, MAPPED, ANNOTATED]	TRINITY_DN228_c1_g1_i1	CAG28949.1S-adenosylmethionine decarboxylase	208	5	3.3e-08	83	4	P:GO:0006557; P:GO:0006597; P:GO:0008295; F:GO:0004014	P:S-adenosylmethioninamine biosynthetic process; P:spermine biosynthetic process; P:spermidine biosynthetic process; F:adenosylmethionine decarboxylase activity	EC:4.1.1.50	Adenosylmethionine decarboxylase
TRUE	[BLASTED, MAPPED, ANNOTATED]	TRINITY_DN3968_c0_g1_i12	CAJ30045.1conserved hypothetical protein	718	5	7.5e-52	81.07	1	C:GO:0016021	C:integral component of membrane
TRUE	[BLASTED, MAPPED, ANNOTATED]	TRINITY_DN3968_c0_g1_i37	CAJ30045.1conserved hypothetical protein	718	5	3e-56	81.04	1	C:GO:0016021	C:integral component of membrane
TRUE	[BLASTED, MAPPED, ANNOTATED]	TRINITY_DN3968_c0_g1_i20	CAJ30045.1conserved hypothetical protein	718	5	8.9e-53	80.92	1	C:GO:0016021	C:integral component of membrane
TRUE	[BLASTED, MAPPED, ANNOTATED]	TRINITY_DN3968_c0_g1_i1	CAJ30045.1conserved hypothetical protein	718	5	3.5e-57	80.9	1	C:GO:0016021	C:integral component of membrane
TRUE	[BLASTED]	TRINITY_DN2315_c0_g1_i28	CAJ30046.1hypothetical protein mgI388	939	5	2.2e-27	74.69
TRUE	[BLASTED, MAPPED, ANNOTATED]	TRINITY_DN20563_c0_g1_i1	CAN66767.1hypothetical protein VITISV_026741	466	5	7.1e-19	68.4	3	P:GO:0090304; F:GO:0016740; F:GO:0016787	P:nucleic acid metabolic process; F:transferase activity; F:hydrolase activity	EC:2; EC:3	Transferases; Hydrolases
TRUE	[BLASTED, MAPPED]	TRINITY_DN3087_c0_g1_i1	CAN66875.1hypothetical protein VITISV_009275	2054	5	3e-45	78.85	2	C:GO:0009507; C:GO:0009536	C:chloroplast; C:plastid
TRUE	[BLASTED, MAPPED]	TRINITY_DN3087_c0_g1_i2	CAN66875.1hypothetical protein VITISV_009275	2054	5	3e-45	78.85	2	C:GO:0009507; C:GO:0009536	C:chloroplast; C:plastid
TRUE	[BLASTED, MAPPED, ANNOTATED]	TRINITY_DN5090_c0_g1_i2	CAN71764.1hypothetical protein VITISV_039227	642	5	3.4e-35	86.52	3	P:GO:0006412; F:GO:0003735; C:GO:0005840	P:translation; F:structural constituent of ribosome; C:ribosome
TRUE	[BLASTED, MAPPED, ANNOTATED]	TRINITY_DN5090_c0_g1_i1	CAN71764.1hypothetical protein VITISV_039227	495	5	2.6e-35	86.52	3	P:GO:0006412; F:GO:0003735; C:GO:0005840	P:translation; F:structural constituent of ribosome; C:ribosome
TRUE	[BLASTED]	TRINITY_DN18781_c0_g1_i1	CAN76848.1hypothetical protein VITISV_007375	253	2	0.00016	66.67
TRUE	[BLASTED]	TRINITY_DN1397_c0_g1_i28	CAR86198.1Conserved protein	522	5	8.6e-05	61.75
TRUE	[BLASTED]	TRINITY_DN14904_c0_g1_i1	CBI16332.3unnamed protein product, partial	401	2	7.8e-06	59.03
TRUE	[BLASTED]	TRINITY_DN15426_c0_g1_i12	CBI17710.3unnamed protein product, partial	273	1	2.4e-06	74
TRUE	[BLASTED]	TRINITY_DN2315_c0_g1_i16	CBL49510.1conserved protein	604	5	2.1e-23	71.04
TRUE	[BLASTED]	TRINITY_DN2992_c0_g1_i16	CCF46246.1hypothetical protein CH063_15059, partial	274	5	2.4e-30	92.76
TRUE	[BLASTED]	TRINITY_DN2992_c0_g1_i32	CCF46246.1hypothetical protein CH063_15059, partial	253	5	5e-27	87.81
TRUE	[BLASTED]	TRINITY_DN10141_c0_g1_i1	CCG06602.1Putative uncharacterized protein, partial	240	5	5.9e-17	74.41
TRUE	[BLASTED, MAPPED, ANNOTATED]	TRINITY_DN11102_c0_g1_i1	CCJ09764.1putative heat shock protein hsp20	205	5	1.7e-12	97.62	8	P:GO:0006457; P:GO:0009408; P:GO:0009651; P:GO:0042542; P:GO:0051259; F:GO:0043621; F:GO:0051082; C:GO:0005737	P:protein folding; P:response to heat; P:response to salt stress; P:response to hydrogen peroxide; P:protein complex oligomerization; F:protein self-association; F:unfolded protein binding; C:cytoplasm
TRUE	[BLASTED]	TRINITY_DN13116_c0_g1_i4	CDB39267.1putative uncharacterized protein	422	5	1.1e-26	72.47
TRUE	[BLASTED]	TRINITY_DN18749_c0_g1_i1	CDI09070.1protein of unknown function	388	5	4e-39	80.58
TRUE	[BLASTED, MAPPED, ANNOTATED]	TRINITY_DN2895_c0_g1_i49	CDL73082.1 unclassified	1088	4	4.5e-16	88.77	1	C:GO:0016020	C:membrane
TRUE	[BLASTED, MAPPED, ANNOTATED]	TRINITY_DN1397_c0_g1_i69	CDL73539.1Unassigned protein	1675	5	9.4e-29	80.88	1	C:GO:0016021	C:integral component of membrane
TRUE	[BLASTED, MAPPED, ANNOTATED]	TRINITY_DN1397_c0_g1_i99	CDL73539.1Unassigned protein	1346	5	7.5e-29	89.64	1	C:GO:0016021	C:integral component of membrane
TRUE	[BLASTED, MAPPED, ANNOTATED]	TRINITY_DN1397_c0_g1_i85	CDL73539.1Unassigned protein	1591	5	7.1e-26	73.53	1	C:GO:0016020	C:membrane
TRUE	[BLASTED, MAPPED, ANNOTATED]	TRINITY_DN1397_c0_g1_i82	CDL73539.1Unassigned protein	1604	5	7.1e-26	73.53	1	C:GO:0016020	C:membrane
TRUE	[BLASTED, MAPPED, ANNOTATED]	TRINITY_DN1397_c0_g1_i103	CDL73539.1Unassigned protein	1688	5	7.5e-26	76.43	1	C:GO:0016020	C:membrane
TRUE	[BLASTED]	TRINITY_DN1565_c0_g1_i76	CDN41090.1hypothetical protein BN871_AB_00880	965	5	1.2e-36	60.3
TRUE	[BLASTED, MAPPED]	TRINITY_DN7174_c0_g1_i2	CDP54793.1Cytochrome b559 alpha chain (PsbE)	827	5	1.7e-10	68.58	11	P:GO:0009767; P:GO:0015979; P:GO:0019684; F:GO:0020037; F:GO:0046872; C:GO:0009507; C:GO:0009523; C:GO:0009535; C:GO:0009539; C:GO:0016020; C:GO:0016021	P:photosynthetic electron transport chain; P:photosynthesis; P:photosynthesis, light reaction; F:heme binding; F:metal ion binding; C:chloroplast; C:photosystem II; C:chloroplast thylakoid membrane; C:photosystem II reaction center; C:membrane; C:integral component of membrane
TRUE	[BLASTED, MAPPED]	TRINITY_DN7174_c0_g1_i1	CDP54793.1Cytochrome b559 alpha chain (PsbE)	853	5	1.3e-10	68.15	11	P:GO:0009767; P:GO:0015979; P:GO:0019684; F:GO:0020037; F:GO:0046872; C:GO:0009507; C:GO:0009523; C:GO:0009535; C:GO:0009539; C:GO:0016020; C:GO:0016021	P:photosynthetic electron transport chain; P:photosynthesis; P:photosynthesis, light reaction; F:heme binding; F:metal ion binding; C:chloroplast; C:photosystem II; C:chloroplast thylakoid membrane; C:photosystem II reaction center; C:membrane; C:integral component of membrane
TRUE	[BLASTED]	TRINITY_DN4017_c0_g1_i8	CDS26308.1dnaJ subfamily B	279	1	0.00087	69.05
TRUE	[BLASTED]	TRINITY_DN4017_c0_g1_i4	CDS26308.1dnaJ subfamily B	279	1	0.00087	69.05
TRUE	[BLASTED]	TRINITY_DN4017_c0_g1_i3	CDS26308.1dnaJ subfamily B	280	1	0.00066	68.18
TRUE	[BLASTED]	TRINITY_DN9144_c0_g1_i14	CDW61368.1hypothetical protein TTRE_0000982701, partial	332	5	5.2e-24	79.48
TRUE	[BLASTED]	TRINITY_DN9144_c0_g1_i15	CDW61368.1hypothetical protein TTRE_0000982701, partial	273	5	1.6e-23	86.07
TRUE	[BLASTED]	TRINITY_DN9144_c0_g1_i2	CDW61368.1hypothetical protein TTRE_0000982701, partial	319	5	2.9e-27	73.03
TRUE	[BLASTED]	TRINITY_DN1723_c0_g1_i23	CDW75723.1UNKNOWN	1918	5	4.7e-32	79.58
TRUE	[BLASTED]	TRINITY_DN13012_c0_g1_i11	CDW75723.1UNKNOWN	550	5	5.3e-29	57.52
TRUE	[BLASTED]	TRINITY_DN13012_c0_g1_i1	CDW75723.1UNKNOWN	632	5	1.1e-30	62.1
TRUE	[BLASTED]	TRINITY_DN1723_c0_g1_i20	CDW75723.1UNKNOWN	2380	5	4.4e-48	73.42
TRUE	[BLASTED]	TRINITY_DN1723_c0_g1_i158	CDW75723.1UNKNOWN	3030	5	8.4e-60	64.3
TRUE	[BLASTED, MAPPED, ANNOTATED]	TRINITY_DN1397_c0_g1_i15	CDX63556.1 unclassified	422	2	5.3e-13	86.92	1	C:GO:0016020	C:membrane
TRUE	[BLASTED, MAPPED, ANNOTATED]	TRINITY_DN16545_c0_g1_i1	CDY13868.1 BnaA09g43700D	270	5	3.2e-27	92.95	1	C:GO:0016021	C:integral component of membrane
TRUE	[BLASTED, MAPPED, ANNOTATED]	TRINITY_DN20642_c0_g1_i1	CDY52979.1 BnaA06g01640D	294	5	1.4e-44	98.52	5	P:GO:0006412; F:GO:0003729; F:GO:0003735; F:GO:0019843; F:GO:0046872	P:translation; F:mRNA binding; F:structural constituent of ribosome; F:rRNA binding; F:metal ion binding
TRUE	[BLASTED, MAPPED, ANNOTATED]	TRINITY_DN3634_c0_g1_i5	CDY53478.1 BnaC03g14840D	330	5	5.6e-10	82.63	1	C:GO:0016021	C:integral component of membrane
TRUE	[BLASTED]	TRINITY_DN6153_c0_g1_i6	CDY59966.1 BnaA02g37040D	418	5	1.9e-23	73.52
TRUE	[BLASTED]	TRINITY_DN6153_c0_g1_i2	CDY59966.1 BnaA02g37040D	421	5	1.5e-23	73.52
TRUE	[BLASTED]	TRINITY_DN15751_c0_g1_i1	CEE24891.1hypothetical protein XAC908_1160001	209	5	2.6e-13	79.94
TRUE	[BLASTED]	TRINITY_DN3968_c0_g2_i2	CEE24891.1hypothetical protein XAC908_1160001	335	5	8.7e-35	82.93
TRUE	[BLASTED]	TRINITY_DN13116_c0_g1_i3	CFS41300.1 Uncharacterised protein	422	5	8.7e-16	79.37
TRUE	[BLASTED, MAPPED]	TRINITY_DN11421_c0_g1_i47	CNJ48920.1Uncharacterised protein	690	5	1.7e-40	59.35	2	C:GO:0016020; C:GO:0016021	C:membrane; C:integral component of membrane
TRUE	[BLASTED]	TRINITY_DN11421_c0_g1_i69	CNJ48920.1Uncharacterised protein	645	5	1.1e-28	55.4
TRUE	[BLASTED, MAPPED, ANNOTATED]	TRINITY_DN11421_c0_g1_i49	CNJ48920.1Uncharacterised protein	708	5	1.9e-31	57.52	1	C:GO:0016021	C:integral component of membrane
TRUE	[BLASTED, MAPPED]	TRINITY_DN11421_c0_g1_i30	CNJ48920.1Uncharacterised protein	707	5	1.2e-28	53.24	2	C:GO:0016020; C:GO:0016021	C:membrane; C:integral component of membrane
TRUE	[BLASTED]	TRINITY_DN21577_c0_g1_i1	CSC95324.1Uncharacterised protein	353	5	2.6e-13	85.28
TRUE	[BLASTED]	TRINITY_DN6811_c0_g1_i20	CTP83245.1hypothetical protein XTPLMG728_0152	350	5	1.2e-47	86.19
TRUE	[BLASTED]	TRINITY_DN6811_c0_g1_i9	CTP83245.1hypothetical protein XTPLMG728_0152	243	5	1.7e-32	74.97
TRUE	[BLASTED]	TRINITY_DN6811_c0_g1_i7	CTP83245.1hypothetical protein XTPLMG728_0152	242	5	1e-29	74.98
TRUE	[BLASTED]	TRINITY_DN6811_c0_g1_i1	CTP83245.1hypothetical protein XTPLMG728_0152	351	5	1.6e-50	82.95
TRUE	[BLASTED, MAPPED, ANNOTATED]	TRINITY_DN19939_c0_g1_i1	CVK83642.1related to short-chain alcohol dehydrogenase	957	5	4.7e-166	99.73	1	F:GO:0016491	F:oxidoreductase activity	EC:1	Oxidoreductases
TRUE	[BLASTED]	TRINITY_DN10203_c0_g2_i1	CVK83763.1related to meiotic expression up-regulated protein 14	637	5	1.2e-106	98.67
TRUE	[BLASTED]	TRINITY_DN11310_c0_g2_i1	CVK84660.1uncharacterized protein FMAN_01607	453	5	4.6e-55	86.72
TRUE	[BLASTED]	TRINITY_DN11310_c0_g1_i1	CVK84660.1uncharacterized protein FMAN_01607	469	5	3.3e-56	98.24
TRUE	[BLASTED, MAPPED, ANNOTATED]	TRINITY_DN16185_c0_g1_i1	CVK84694.1probable peptidylprolyl isomerase precursor, mitochondrial (cyclophilin B)	533	5	3e-98	98.53	3	P:GO:0000413; P:GO:0006457; F:GO:0003755	P:protein peptidyl-prolyl isomerization; P:protein folding; F:peptidyl-prolyl cis-trans isomerase activity	EC:5.2.1.8	Peptidylprolyl isomerase
TRUE	[BLASTED]	TRINITY_DN12231_c0_g1_i1	CVK86541.1uncharacterized protein FMAN_06189	591	5	8.4e-65	100
TRUE	[BLASTED]	TRINITY_DN21530_c0_g1_i1	CVK86660.1uncharacterized protein FMAN_06071	800	5	1.8e-107	99.48
TRUE	[BLASTED]	TRINITY_DN21098_c0_g1_i1	CVK87147.1related to LEA domain protein	591	5	5.1e-38	95.86
TRUE	[BLASTED, MAPPED, ANNOTATED]	TRINITY_DN20491_c0_g1_i1	CVK87645.1probable mannitol-1-phosphate dehydrogenase	1465	5	1.7e-220	100	2	P:GO:0019594; F:GO:0008926	P:mannitol metabolic process; F:mannitol-1-phosphate 5-dehydrogenase activity	EC:1.1.1.17	Mannitol-1-phosphate 5-dehydrogenase
TRUE	[BLASTED, MAPPED, ANNOTATED]	TRINITY_DN19706_c0_g1_i1	CVK88269.1probable catalase-1	2230	5	0	97.99	6	P:GO:0006979; P:GO:0042744; P:GO:0098869; F:GO:0004096; F:GO:0020037; F:GO:0046872	P:response to oxidative stress; P:hydrogen peroxide catabolic process; P:cellular oxidant detoxification; F:catalase activity; F:heme binding; F:metal ion binding	EC:1.11.1.6	Catalase
TRUE	[BLASTED]	TRINITY_DN13035_c0_g1_i1	CVK88380.1related to alkaline phosphatase D precursor	715	5	2.2e-136	99.66
TRUE	[BLASTED]	TRINITY_DN13291_c0_g1_i1	CVK88380.1related to alkaline phosphatase D precursor	326	5	7.3e-55	100
TRUE	[BLASTED]	TRINITY_DN4193_c0_g2_i1	CVK88550.1related to DDR48-heat shock protein	276	1	0.00038	98.41
TRUE	[BLASTED]	TRINITY_DN4193_c0_g1_i2	CVK88550.1related to DDR48-heat shock protein	540	5	6.3e-19	74.54
TRUE	[BLASTED]	TRINITY_DN20207_c0_g1_i1	CVK89546.1probable glucose repressible protein Grg1	381	5	4.2e-25	98.46
TRUE	[BLASTED]	TRINITY_DN16459_c0_g1_i1	CVK89930.1uncharacterized protein FPRN_07635	545	5	9.7e-76	98.71
TRUE	[BLASTED]	TRINITY_DN21310_c0_g1_i1	CVK90104.1related to cat eye syndrome critical region protein 5 precursor	1813	5	9.9e-242	99.11
TRUE	[BLASTED]	TRINITY_DN12232_c0_g1_i1	CVK90331.1related to DNA damage-responsive protein 48	234	5	6.1e-27	99.7
TRUE	[BLASTED, MAPPED, ANNOTATED]	TRINITY_DN21687_c0_g1_i1	CVK90524.1related to actin cytoskeleton protein (VIP1)	1033	5	1.2e-146	99.57	1	F:GO:0003723	F:RNA binding
TRUE	[BLASTED, MAPPED, ANNOTATED]	TRINITY_DN21235_c0_g1_i1	CVK91029.1uncharacterized protein FMAN_09176	499	5	3.9e-31	93.15	1	C:GO:0016021	C:integral component of membrane
TRUE	[BLASTED]	TRINITY_DN5729_c0_g1_i3	CVK91165.1probable glucose repressible protein Grg1	397	5	7.9e-27	94.53
TRUE	[BLASTED, MAPPED, ANNOTATED]	TRINITY_DN21100_c0_g1_i1	CVK91229.1uncharacterized protein FMAN_09374	437	5	7.9e-28	95.51	1	C:GO:0016021	C:integral component of membrane
TRUE	[BLASTED]	TRINITY_DN21492_c0_g1_i1	CVK91468.1related to cell wall protein PhiA	708	5	2.4e-114	97.96
TRUE	[BLASTED, MAPPED, ANNOTATED]	TRINITY_DN19804_c0_g1_i1	CVK92646.1related to sporulation-specific gene SPS2	1569	5	2.4e-183	95.18	1	C:GO:0016021	C:integral component of membrane
TRUE	[BLASTED]	TRINITY_DN21740_c0_g1_i1	CVK92697.1related to mismatched base pair and cruciform dna recognition protein	724	5	2.7e-89	99.02
TRUE	[BLASTED]	TRINITY_DN4280_c0_g1_i2	CVK92787.1uncharacterized protein FMAN_07632	1320	5	6.9e-152	86.35
TRUE	[BLASTED]	TRINITY_DN4280_c0_g1_i1	CVK92787.1uncharacterized protein FMAN_07632	1245	5	1.7e-155	92.36
TRUE	[BLASTED]	TRINITY_DN21583_c0_g1_i1	CVK92844.1uncharacterized protein FMAN_07664	564	5	1.7e-38	93.48
TRUE	[BLASTED]	TRINITY_DN10442_c0_g1_i1	CVK93660.1uncharacterized protein FMAN_03043	688	5	6e-123	96.58
TRUE	[BLASTED]	TRINITY_DN20227_c0_g1_i1	CVK93661.1uncharacterized protein FMAN_03044	1585	5	4e-162	98.26
TRUE	[BLASTED, MAPPED, ANNOTATED]	TRINITY_DN17411_c0_g1_i1	CVK93796.1related to glucan 1,3-beta-glucosidase	447	5	1.5e-77	100	3	P:GO:0005975; F:GO:0004553; C:GO:0005618	P:carbohydrate metabolic process; F:hydrolase activity, hydrolyzing O-glycosyl compounds; C:cell wall	EC:3.2.1	Glycosylases
TRUE	[BLASTED]	TRINITY_DN20164_c0_g1_i1	CVK94400.1uncharacterized protein FMAN_03518	649	5	5.5e-70	94.29
TRUE	[BLASTED]	TRINITY_DN21089_c0_g1_i1	CVK95730.1uncharacterized protein FMAN_13681	945	5	5.9e-129	98.4
TRUE	[BLASTED]	TRINITY_DN11358_c0_g1_i1	CVK96812.1related to TGF beta induced protein ig-h3 precursor	818	5	2.7e-138	99.63
TRUE	[BLASTED, MAPPED, ANNOTATED]	TRINITY_DN18761_c0_g1_i1	CVK97024.1probable beta (1-3) glucanosyltransferase gel3p	1404	5	1.6e-255	98.8	4	F:GO:0016740; C:GO:0005886; C:GO:0016021; C:GO:0031225	F:transferase activity; C:plasma membrane; C:integral component of membrane; C:anchored component of membrane	EC:2	Transferases
TRUE	[BLASTED]	TRINITY_DN11977_c0_g1_i1	CVK97026.1uncharacterized protein FMAN_11273	643	5	3.8e-87	90.6
TRUE	[BLASTED]	TRINITY_DN13858_c0_g1_i1	CVK97054.1uncharacterized protein FMAN_11289	971	5	1.9e-138	95.57
TRUE	[BLASTED]	TRINITY_DN20319_c0_g1_i1	CVK97347.1related to proteinase inhibitor PBI2	351	5	3.2e-32	99.44
TRUE	[BLASTED]	TRINITY_DN14796_c0_g3_i1	CVK97543.1related to dopamine-responsive protein	567	5	5e-91	96.8
TRUE	[BLASTED]	TRINITY_DN14993_c0_g1_i1	CVK98098.1uncharacterized protein FMAN_12200	358	5	4.9e-52	100
TRUE	[BLASTED]	TRINITY_DN16158_c0_g1_i1	CVK98155.1related to lincomycin-condensing protein lmbA	337	5	5.6e-50	97.45
TRUE	[BLASTED]	TRINITY_DN21381_c0_g1_i1	CVK98575.1uncharacterized protein FMAN_08585	671	5	3.5e-91	99.2
TRUE	[BLASTED]	TRINITY_DN13045_c0_g2_i1	CVK98623.1related to oxidoreductase	352	5	1.5e-61	99.32
TRUE	[BLASTED]	TRINITY_DN13045_c0_g4_i1	CVK98623.1related to oxidoreductase	416	5	2.5e-68	99.71
TRUE	[BLASTED]	TRINITY_DN13045_c0_g3_i1	CVK98623.1related to oxidoreductase	204	5	3.9e-30	100
TRUE	[BLASTED]	TRINITY_DN13045_c0_g1_i1	CVK98623.1related to oxidoreductase	338	5	2.1e-44	99.14
TRUE	[BLASTED]	TRINITY_DN10194_c0_g2_i1	CVK98844.1uncharacterized protein FMAN_08408	2752	5	0	91.39
TRUE	[BLASTED]	TRINITY_DN10194_c0_g1_i1	CVK98844.1uncharacterized protein FMAN_08408	238	5	3.3e-28	98.73
TRUE	[BLASTED, MAPPED, ANNOTATED]	TRINITY_DN12906_c0_g2_i1	CVK99425.1probable CTT1-catalase T, cytosolic	543	5	1.6e-102	99.56	7	P:GO:0006979; P:GO:0009820; P:GO:0042744; P:GO:0098869; F:GO:0004096; F:GO:0020037; F:GO:0046872	P:response to oxidative stress; P:alkaloid metabolic process; P:hydrogen peroxide catabolic process; P:cellular oxidant detoxification; F:catalase activity; F:heme binding; F:metal ion binding	EC:1.11.1.6	Catalase
TRUE	[BLASTED, MAPPED, ANNOTATED]	TRINITY_DN12906_c0_g4_i1	CVK99425.1probable CTT1-catalase T, cytosolic	428	5	8.7e-80	100	7	P:GO:0006979; P:GO:0009820; P:GO:0042744; P:GO:0098869; F:GO:0004096; F:GO:0020037; F:GO:0046872	P:response to oxidative stress; P:alkaloid metabolic process; P:hydrogen peroxide catabolic process; P:cellular oxidant detoxification; F:catalase activity; F:heme binding; F:metal ion binding	EC:1.11.1.6	Catalase
TRUE	[BLASTED, MAPPED, ANNOTATED]	TRINITY_DN12906_c0_g3_i1	CVK99425.1probable CTT1-catalase T, cytosolic	278	5	1.4e-46	100	7	P:GO:0006979; P:GO:0009820; P:GO:0042744; P:GO:0098869; F:GO:0004096; F:GO:0020037; F:GO:0046872	P:response to oxidative stress; P:alkaloid metabolic process; P:hydrogen peroxide catabolic process; P:cellular oxidant detoxification; F:catalase activity; F:heme binding; F:metal ion binding	EC:1.11.1.6	Catalase
TRUE	[BLASTED, MAPPED, ANNOTATED]	TRINITY_DN12906_c0_g1_i1	CVK99425.1probable CTT1-catalase T, cytosolic	403	5	3.8e-69	100	7	P:GO:0006979; P:GO:0009820; P:GO:0042744; P:GO:0098869; F:GO:0004096; F:GO:0020037; F:GO:0046872	P:response to oxidative stress; P:alkaloid metabolic process; P:hydrogen peroxide catabolic process; P:cellular oxidant detoxification; F:catalase activity; F:heme binding; F:metal ion binding	EC:1.11.1.6	Catalase
TRUE	[BLASTED, MAPPED, ANNOTATED]	TRINITY_DN19872_c0_g1_i1	CVL00556.1probable alcohol dehydrogenase (NADP+)	1078	5	1.2e-213	100	2	F:GO:0008270; F:GO:0016491	F:zinc ion binding; F:oxidoreductase activity	EC:1	Oxidoreductases
TRUE	[BLASTED]	TRINITY_DN21894_c0_g1_i1	CVL00557.1related to NonF protein, involved in nonactin biosynthesis	682	5	3.7e-125	99.64
TRUE	[BLASTED, MAPPED, ANNOTATED]	TRINITY_DN19760_c0_g1_i1	CVL00686.1related to short-chain alcohol dehydrogenase	915	5	4.9e-165	99.46	1	F:GO:0016491	F:oxidoreductase activity	EC:1	Oxidoreductases
TRUE	[BLASTED]	TRINITY_DN20784_c0_g1_i1	CVL01266.1uncharacterized protein FMAN_10443	855	5	1.3e-143	99.33
TRUE	[BLASTED]	TRINITY_DN19055_c0_g1_i1	CVL01461.1probable brefeldin A resistance protein	1770	5	1e-283	99.39
TRUE	[BLASTED, MAPPED, ANNOTATED]	TRINITY_DN20931_c0_g1_i1	CVL01807.1uncharacterized protein FMAN_07968	3078	5	0	99.51	1	F:GO:0008289	F:lipid binding
TRUE	[BLASTED]	TRINITY_DN8888_c0_g1_i1	CVL02091.1uncharacterized protein FMAN_08210	1560	5	2.5e-294	97.87
TRUE	[BLASTED]	TRINITY_DN11290_c0_g1_i1	CVL02094.1uncharacterized protein FMAN_08212	826	5	5.4e-70	89.78
TRUE	[BLASTED, MAPPED, ANNOTATED]	TRINITY_DN21846_c0_g1_i1	CVL03169.1related to putative plasma membrane protein YRO2	1056	5	5e-153	100	3	P:GO:0034220; F:GO:0005216; C:GO:0016021	P:ion transmembrane transport; F:ion channel activity; C:integral component of membrane	EC:7	Translocases
TRUE	[BLASTED]	TRINITY_DN3625_c0_g1_i2	CVL03600.1uncharacterized protein FMAN_15106	913	5	1.1e-34	99.45
TRUE	[BLASTED]	TRINITY_DN21945_c0_g1_i1	CVL03624.1uncharacterized protein FMAN_15092	431	5	8.8e-64	98.18
TRUE	[BLASTED]	TRINITY_DN17530_c0_g1_i1	CVL03784.1uncharacterized protein FMAN_14998	362	5	5.3e-46	95.91
TRUE	[BLASTED]	TRINITY_DN21345_c0_g1_i1	CVL04219.1uncharacterized protein FMAN_14687	852	5	2.2e-151	99.69
TRUE	[BLASTED]	TRINITY_DN20383_c0_g1_i1	CVL04761.1uncharacterized protein FMAN_12849	387	5	3e-47	99.8
TRUE	[BLASTED, MAPPED, ANNOTATED]	TRINITY_DN13739_c0_g2_i1	CVL04797.1uncharacterized protein FMAN_12870	1447	5	6.4e-276	98.88	1	F:GO:0003824	F:catalytic activity
TRUE	[BLASTED]	TRINITY_DN4066_c0_g1_i5	CVL04831.1uncharacterized protein FMAN_12892	2083	5	5.9e-65	89.44
TRUE	[BLASTED]	TRINITY_DN4066_c0_g1_i2	CVL04831.1uncharacterized protein FMAN_12892	1903	5	1.8e-68	96.07
TRUE	[BLASTED]	TRINITY_DN12186_c0_g1_i1	CVL04924.1related to Rds1 protein	1447	5	1.3e-273	99.96
TRUE	[BLASTED, MAPPED, ANNOTATED]	TRINITY_DN21796_c0_g1_i1	CVL06089.1related to YRO2 protein	1159	5	1e-162	100	6	P:GO:0007602; P:GO:0018298; P:GO:0034220; F:GO:0005216; F:GO:0009881; C:GO:0016021	P:phototransduction; P:protein-chromophore linkage; P:ion transmembrane transport; F:ion channel activity; F:photoreceptor activity; C:integral component of membrane	EC:7	Translocases
TRUE	[BLASTED, MAPPED, ANNOTATED]	TRINITY_DN20944_c0_g1_i1	CVL06287.1related to sugar transport protein STL1	1774	5	0	100	4	P:GO:0008643; P:GO:0055085; F:GO:0022857; C:GO:0016021	P:carbohydrate transport; P:transmembrane transport; F:transmembrane transporter activity; C:integral component of membrane	EC:7	Translocases
TRUE	[BLASTED]	TRINITY_DN5421_c0_g1_i4	CVL07600.1uncharacterized protein FMAN_14479	260	5	1.6e-44	70.52
TRUE	[BLASTED]	TRINITY_DN5421_c0_g1_i6	CVL07600.1uncharacterized protein FMAN_14479	263	5	1.7e-25	74.26
TRUE	[BLASTED]	TRINITY_DN21574_c0_g1_i1	CVL09143.1uncharacterized protein FMAN_15424	420	5	1.6e-46	97.47
TRUE	[BLASTED, MAPPED, ANNOTATED]	TRINITY_DN19693_c0_g1_i1	CVL09145.1uncharacterized protein FMAN_15425	933	5	2.3e-53	69.06	1	C:GO:0016021	C:integral component of membrane
TRUE	[BLASTED]	TRINITY_DN10787_c0_g1_i1	CVL09162.1uncharacterized protein FMAN_15437	377	1	1.1e-46	100
TRUE	[BLASTED, MAPPED, ANNOTATED]	TRINITY_DN5565_c0_g1_i37	CZF90152.1ATP-dependent protease subunit	529	5	2e-62	99.34	7	P:GO:0006515; F:GO:0004176; F:GO:0004252; F:GO:0051117; C:GO:0009368; C:GO:0009570; C:GO:0016021	P:protein quality control for misfolded or incompletely synthesized proteins; F:ATP-dependent peptidase activity; F:serine-type endopeptidase activity; F:ATPase binding; C:endopeptidase Clp complex; C:chloroplast stroma; C:integral component of membrane	EC:3.4.21	Acting on peptide bonds (peptidases)
TRUE	[BLASTED, MAPPED, ANNOTATED]	TRINITY_DN5565_c0_g1_i27	CZF90152.1ATP-dependent protease subunit	3864	5	6e-103	99.59	7	P:GO:0006515; F:GO:0004176; F:GO:0004252; F:GO:0051117; C:GO:0009368; C:GO:0009570; C:GO:0016021	P:protein quality control for misfolded or incompletely synthesized proteins; F:ATP-dependent peptidase activity; F:serine-type endopeptidase activity; F:ATPase binding; C:endopeptidase Clp complex; C:chloroplast stroma; C:integral component of membrane	EC:3.4.21	Acting on peptide bonds (peptidases)
TRUE	[BLASTED, MAPPED, ANNOTATED]	TRINITY_DN5565_c0_g1_i16	CZF90152.1ATP-dependent protease subunit	922	5	1.4e-103	99.59	7	P:GO:0006515; F:GO:0004176; F:GO:0004252; F:GO:0051117; C:GO:0009368; C:GO:0009570; C:GO:0016021	P:protein quality control for misfolded or incompletely synthesized proteins; F:ATP-dependent peptidase activity; F:serine-type endopeptidase activity; F:ATPase binding; C:endopeptidase Clp complex; C:chloroplast stroma; C:integral component of membrane	EC:3.4.21	Acting on peptide bonds (peptidases)
TRUE	[BLASTED, MAPPED, ANNOTATED]	TRINITY_DN968_c0_g1_i38	DAB41758.1TPA_inf: RNA-dependent RNA polymerase	12571	5	8.1e-141	68.99	1	F:GO:0016740	F:transferase activity	EC:2	Transferases
TRUE	[BLASTED, MAPPED, ANNOTATED]	TRINITY_DN968_c0_g1_i23	DAB41758.1TPA_inf: RNA-dependent RNA polymerase	12571	5	8.1e-141	68.99	1	F:GO:0016740	F:transferase activity	EC:2	Transferases
TRUE	[BLASTED, MAPPED, ANNOTATED]	TRINITY_DN968_c0_g1_i15	DAB41758.1TPA_inf: RNA-dependent RNA polymerase	14504	5	9.3e-141	68.99	1	F:GO:0016740	F:transferase activity	EC:2	Transferases
TRUE	[BLASTED, MAPPED, ANNOTATED]	TRINITY_DN968_c0_g1_i8	DAB41758.1TPA_inf: RNA-dependent RNA polymerase	17412	5	1.1e-140	68.99	1	F:GO:0016740	F:transferase activity	EC:2	Transferases
TRUE	[BLASTED, MAPPED, ANNOTATED]	TRINITY_DN968_c0_g1_i6	DAB41758.1TPA_inf: RNA-dependent RNA polymerase	14504	5	9.3e-141	68.99	1	F:GO:0016740	F:transferase activity	EC:2	Transferases
TRUE	[BLASTED, MAPPED, ANNOTATED]	TRINITY_DN968_c0_g1_i1	DAB41758.1TPA_inf: RNA-dependent RNA polymerase	17412	5	1.1e-140	68.99	1	F:GO:0016740	F:transferase activity	EC:2	Transferases
TRUE	[BLASTED, MAPPED, ANNOTATED]	TRINITY_DN3477_c0_g1_i3	DAB41759.1TPA_inf: RNA-dependent RNA polymerase	4754	5	6.8e-149	68.87	1	F:GO:0016740	F:transferase activity	EC:2	Transferases
TRUE	[BLASTED, MAPPED, ANNOTATED]	TRINITY_DN3477_c0_g1_i2	DAB41759.1TPA_inf: RNA-dependent RNA polymerase	4770	5	6.8e-149	68.87	1	F:GO:0016740	F:transferase activity	EC:2	Transferases
TRUE	[BLASTED]	TRINITY_DN2692_c0_g2_i1	EAA21329.1hypothetical protein	897	5	3.7e-16	60.69
TRUE	[BLASTED]	TRINITY_DN866_c0_g3_i1	EAY79110.1hypothetical protein OsI_34215	201	1	4.2e-16	87.04
TRUE	[BLASTED, MAPPED, ANNOTATED]	TRINITY_DN1804_c0_g5_i1	EEF26930.1conserved hypothetical protein	348	5	1e-38	95.39	0
TRUE	[BLASTED]	TRINITY_DN8946_c0_g1_i1	EEF26942.1conserved hypothetical protein	1688	1	6.4e-09	70.69
TRUE	[BLASTED, MAPPED, ANNOTATED]	TRINITY_DN20457_c0_g1_i1	EEF27200.1conserved hypothetical protein, partial	3432	5	1.6e-19	77.31	0
TRUE	[BLASTED, MAPPED]	TRINITY_DN18120_c0_g2_i3	EEF27701.1NADH-ubiquinone oxidoreductase chain, putative	1411	5	1.3e-39	51.2	11	P:GO:0009060; P:GO:0015990; P:GO:0042773; F:GO:0003676; F:GO:0003954; F:GO:0008137; F:GO:0016491; F:GO:0048039; C:GO:0005739; C:GO:0016020; C:GO:0016021	P:aerobic respiration; P:electron transport coupled proton transport; P:ATP synthesis coupled electron transport; F:nucleic acid binding; F:NADH dehydrogenase activity; F:NADH dehydrogenase (ubiquinone) activity; F:oxidoreductase activity; F:ubiquinone binding; C:mitochondrion; C:membrane; C:integral component of membrane
TRUE	[BLASTED, MAPPED]	TRINITY_DN11441_c0_g1_i2	EEF28897.1conserved hypothetical protein	438	1	1.2e-12	61.62	2	C:GO:0016020; C:GO:0016021	C:membrane; C:integral component of membrane
TRUE	[BLASTED, MAPPED]	TRINITY_DN11441_c0_g1_i1	EEF28897.1conserved hypothetical protein	449	1	7.3e-13	61.62	2	C:GO:0016020; C:GO:0016021	C:membrane; C:integral component of membrane
TRUE	[BLASTED, MAPPED, ANNOTATED]	TRINITY_DN15740_c0_g1_i3	EEF29343.1multidrug resistance-associated protein 2, 6 (mrp2, 6), abc-transoprter, putative	438	5	6.7e-19	64.11	1	C:GO:0016020	C:membrane
TRUE	[BLASTED, MAPPED, ANNOTATED]	TRINITY_DN2811_c0_g1_i114	EEF29628.1phosphoglucomutase, putative	945	5	3.6e-171	97.58	4	P:GO:0005975; F:GO:0004615; F:GO:0046872; C:GO:0009570	P:carbohydrate metabolic process; F:phosphomannomutase activity; F:metal ion binding; C:chloroplast stroma	EC:5.4.2.8	Phosphomannomutase
TRUE	[BLASTED, MAPPED, ANNOTATED]	TRINITY_DN2811_c0_g1_i176	EEF29628.1phosphoglucomutase, putative	866	5	4.4e-147	94.57	4	P:GO:0005975; F:GO:0004615; F:GO:0046872; C:GO:0009570	P:carbohydrate metabolic process; F:phosphomannomutase activity; F:metal ion binding; C:chloroplast stroma	EC:5.4.2.8	Phosphomannomutase
TRUE	[BLASTED, MAPPED, ANNOTATED]	TRINITY_DN16140_c0_g1_i4	EEF30424.1sucrose phosphate syntase, putative	511	5	2e-46	99.57	3	P:GO:0005986; F:GO:0016157; F:GO:0046524	P:sucrose biosynthetic process; F:sucrose synthase activity; F:sucrose-phosphate synthase activity	EC:2.4.1.14; EC:2.4.1.13	Sucrose-phosphate synthase; Sucrose synthase
TRUE	[BLASTED, MAPPED]	TRINITY_DN8801_c0_g1_i3	EEF31294.1nutrient reservoir, putative	894	5	1.3e-08	63.97	5	P:GO:0006412; F:GO:0003735; C:GO:0005840; C:GO:0016020; C:GO:0016021	P:translation; F:structural constituent of ribosome; C:ribosome; C:membrane; C:integral component of membrane
TRUE	[BLASTED]	TRINITY_DN5284_c0_g1_i1	EEF31666.1 heat shock protein binding protein, putative	920	5	3.8e-80	72.92
TRUE	[BLASTED, MAPPED, ANNOTATED]	TRINITY_DN1675_c0_g1_i29	EEF34396.1 Ubiquinone biosynthesis protein coq-8, putative	2268	5	0	90.38	1	C:GO:0005886	C:plasma membrane
TRUE	[BLASTED, MAPPED, ANNOTATED]	TRINITY_DN3786_c0_g1_i138	EEF34610.1 phosphoglucomutase, putative	2157	5	5.5e-231	93.71	4	P:GO:0005975; F:GO:0004615; F:GO:0046872; C:GO:0009570	P:carbohydrate metabolic process; F:phosphomannomutase activity; F:metal ion binding; C:chloroplast stroma	EC:5.4.2.8	Phosphomannomutase
TRUE	[BLASTED, MAPPED, ANNOTATED]	TRINITY_DN3786_c0_g1_i171	EEF34610.1 phosphoglucomutase, putative	2157	5	7.9e-230	93.49	4	P:GO:0005975; F:GO:0004615; F:GO:0046872; C:GO:0009570	P:carbohydrate metabolic process; F:phosphomannomutase activity; F:metal ion binding; C:chloroplast stroma	EC:5.4.2.8	Phosphomannomutase
TRUE	[BLASTED, MAPPED, ANNOTATED]	TRINITY_DN3786_c0_g1_i125	EEF34610.1 phosphoglucomutase, putative	2250	5	8.3e-230	93.49	4	P:GO:0005975; F:GO:0004615; F:GO:0046872; C:GO:0009570	P:carbohydrate metabolic process; F:phosphomannomutase activity; F:metal ion binding; C:chloroplast stroma	EC:5.4.2.8	Phosphomannomutase
TRUE	[BLASTED, MAPPED, ANNOTATED]	TRINITY_DN14060_c0_g1_i30	EEF35290.1laccase, putative	253	5	4.7e-25	82.03	3	P:GO:0046274; F:GO:0005507; F:GO:0052716	P:lignin catabolic process; F:copper ion binding; F:hydroquinone:oxygen oxidoreductase activity	EC:1.10.3.2	Laccase
TRUE	[BLASTED, MAPPED, ANNOTATED]	TRINITY_DN14060_c0_g1_i20	EEF35290.1laccase, putative	219	5	7.5e-27	85.32	3	P:GO:0046274; F:GO:0005507; F:GO:0052716	P:lignin catabolic process; F:copper ion binding; F:hydroquinone:oxygen oxidoreductase activity	EC:1.10.3.2	Laccase
TRUE	[BLASTED, MAPPED, ANNOTATED]	TRINITY_DN15514_c0_g1_i17	EEF38862.1ribosomal protein L39e, putative	392	5	5.8e-22	93.35	2	P:GO:0006412; F:GO:0003735	P:translation; F:structural constituent of ribosome
TRUE	[BLASTED, MAPPED, ANNOTATED]	TRINITY_DN15514_c0_g1_i8	EEF38862.1ribosomal protein L39e, putative	377	5	1.5e-22	95.66	2	P:GO:0006412; F:GO:0003735	P:translation; F:structural constituent of ribosome
TRUE	[BLASTED, MAPPED, ANNOTATED]	TRINITY_DN15514_c0_g1_i5	EEF38862.1ribosomal protein L39e, putative	362	5	1.2e-21	92.53	2	P:GO:0006412; F:GO:0003735	P:translation; F:structural constituent of ribosome
TRUE	[BLASTED, MAPPED, ANNOTATED]	TRINITY_DN15514_c0_g1_i13	EEF38862.1ribosomal protein L39e, putative	391	5	8.9e-23	95.66	2	P:GO:0006412; F:GO:0003735	P:translation; F:structural constituent of ribosome
TRUE	[BLASTED, MAPPED, ANNOTATED]	TRINITY_DN14096_c0_g3_i2	EEF38940.1TMV resistance protein N, putative	310	5	4.7e-27	83.3	4	P:GO:0006952; P:GO:0007165; F:GO:0003953; F:GO:0043531	P:defense response; P:signal transduction; F:NAD+ nucleosidase activity; F:ADP binding	EC:3.2.2	Glycosylases
TRUE	[BLASTED, MAPPED, ANNOTATED]	TRINITY_DN8510_c0_g2_i2	EEF39264.1arginine/serine-rich splicing factor, putative	1797	5	1.5e-104	94.12	3	P:GO:0000398; F:GO:0003723; C:GO:0016607	P:mRNA splicing, via spliceosome; F:RNA binding; C:nuclear speck
TRUE	[BLASTED, MAPPED, ANNOTATED]	TRINITY_DN8510_c0_g2_i1	EEF39264.1arginine/serine-rich splicing factor, putative	2091	5	1.7e-104	94.12	3	P:GO:0000398; F:GO:0003723; C:GO:0016607	P:mRNA splicing, via spliceosome; F:RNA binding; C:nuclear speck
TRUE	[BLASTED]	TRINITY_DN3212_c0_g1_i38	EEF41512.1 Biotin carboxyl carrier protein of acetyl-CoA carboxylase, putative	897	5	1.4e-76	91.31
TRUE	[BLASTED]	TRINITY_DN3212_c0_g1_i1	EEF41512.1 Biotin carboxyl carrier protein of acetyl-CoA carboxylase, putative	487	5	1.9e-43	86.5
TRUE	[BLASTED, MAPPED, ANNOTATED]	TRINITY_DN907_c0_g2_i3	EEF41572.1 Alpha-expansin 8 precursor, putative	342	5	8.6e-46	96.14	3	C:GO:0005576; C:GO:0005618; C:GO:0016020	C:extracellular region; C:cell wall; C:membrane
TRUE	[BLASTED, MAPPED, ANNOTATED]	TRINITY_DN907_c0_g2_i1	EEF41572.1 Alpha-expansin 8 precursor, putative	989	5	7.5e-135	94.44	3	C:GO:0005576; C:GO:0005618; C:GO:0016020	C:extracellular region; C:cell wall; C:membrane
TRUE	[BLASTED, MAPPED, ANNOTATED]	TRINITY_DN19401_c0_g1_i2	EEF42325.1 electron transporter, putative	1030	5	3.3e-133	90.81	2	F:GO:0005506; C:GO:0016021	F:iron ion binding; C:integral component of membrane
TRUE	[BLASTED, MAPPED, ANNOTATED]	TRINITY_DN19401_c0_g1_i6	EEF42325.1 electron transporter, putative	1372	5	1.5e-72	87.15	2	F:GO:0005506; C:GO:0016021	F:iron ion binding; C:integral component of membrane
TRUE	[BLASTED, MAPPED, ANNOTATED]	TRINITY_DN19401_c0_g1_i1	EEF42325.1 electron transporter, putative	1373	5	1.5e-72	87.15	2	F:GO:0005506; C:GO:0016021	F:iron ion binding; C:integral component of membrane
TRUE	[BLASTED, MAPPED, ANNOTATED]	TRINITY_DN833_c0_g1_i1	EEF42908.1 acylphosphatase, putative	729	5	1.8e-80	75.75	1	F:GO:0016787	F:hydrolase activity	EC:3	Hydrolases
TRUE	[BLASTED, MAPPED, ANNOTATED]	TRINITY_DN17049_c0_g1_i3	EEF44457.1 Beta-expansin 3 precursor, putative	1264	5	5.8e-148	91.55	4	P:GO:0006949; P:GO:0019953; C:GO:0005576; C:GO:0009506	P:syncytium formation; P:sexual reproduction; C:extracellular region; C:plasmodesma
TRUE	[BLASTED, MAPPED, ANNOTATED]	TRINITY_DN17049_c0_g1_i16	EEF44457.1 Beta-expansin 3 precursor, putative	1290	5	1.1e-146	91.75	4	P:GO:0006949; P:GO:0019953; C:GO:0005576; C:GO:0009506	P:syncytium formation; P:sexual reproduction; C:extracellular region; C:plasmodesma
TRUE	[BLASTED]	TRINITY_DN12617_c0_g1_i1	EEF44540.1hypothetical protein RCOM_1176900	524	5	7.4e-57	95.93
TRUE	[BLASTED, MAPPED, ANNOTATED]	TRINITY_DN240_c0_g1_i32	EEF45174.1 phosphatidylcholine transfer protein, putative	1509	5	4e-228	87.18	2	F:GO:0008289; C:GO:0016021	F:lipid binding; C:integral component of membrane
TRUE	[BLASTED, MAPPED, ANNOTATED]	TRINITY_DN240_c0_g1_i31	EEF45174.1 phosphatidylcholine transfer protein, putative	1509	5	2.2e-231	87.38	2	F:GO:0008289; C:GO:0016021	F:lipid binding; C:integral component of membrane
TRUE	[BLASTED, MAPPED, ANNOTATED]	TRINITY_DN240_c0_g1_i35	EEF45174.1 phosphatidylcholine transfer protein, putative	926	5	1.2e-126	89.74	2	F:GO:0008289; C:GO:0016021	F:lipid binding; C:integral component of membrane
TRUE	[BLASTED, MAPPED, ANNOTATED]	TRINITY_DN240_c0_g1_i25	EEF45174.1 phosphatidylcholine transfer protein, putative	1540	5	2e-126	89.74	2	F:GO:0008289; C:GO:0016021	F:lipid binding; C:integral component of membrane
TRUE	[BLASTED, MAPPED, ANNOTATED]	TRINITY_DN18357_c0_g1_i4	EEF47358.1TMV resistance protein N, putative	379	5	4.1e-41	83.04	4	P:GO:0006952; P:GO:0007165; F:GO:0003953; F:GO:0043531	P:defense response; P:signal transduction; F:NAD+ nucleosidase activity; F:ADP binding	EC:3.2.2	Glycosylases
TRUE	[BLASTED, MAPPED, ANNOTATED]	TRINITY_DN3380_c0_g1_i15	EEF47638.1Diacylglycerol Cholinephosphotransferase	1135	5	1.4e-169	93.53	3	P:GO:0006657; F:GO:0004142; C:GO:0016021	P:CDP-choline pathway; F:diacylglycerol cholinephosphotransferase activity; C:integral component of membrane	EC:2.7.8.2	Diacylglycerol cholinephosphotransferase
TRUE	[BLASTED, MAPPED, ANNOTATED]	TRINITY_DN19258_c0_g1_i9	EEF49091.1 calmodulin-binding heat-shock protein, putative	1465	5	3.6e-242	93.47	1	P:GO:0016042	P:lipid catabolic process
TRUE	[BLASTED, MAPPED, ANNOTATED]	TRINITY_DN19258_c0_g1_i75	EEF49091.1 calmodulin-binding heat-shock protein, putative	1363	5	2.6e-239	93.91	2	P:GO:0016042; F:GO:0016787	P:lipid catabolic process; F:hydrolase activity	EC:3	Hydrolases
TRUE	[BLASTED, MAPPED, ANNOTATED]	TRINITY_DN19258_c0_g1_i66	EEF49091.1 calmodulin-binding heat-shock protein, putative	1363	5	1.3e-241	94.67	1	P:GO:0016042	P:lipid catabolic process
TRUE	[BLASTED, MAPPED, ANNOTATED]	TRINITY_DN19258_c0_g1_i53	EEF49091.1 calmodulin-binding heat-shock protein, putative	1465	5	8e-242	93.47	1	P:GO:0016042	P:lipid catabolic process
TRUE	[BLASTED, MAPPED, ANNOTATED]	TRINITY_DN19258_c0_g1_i35	EEF49091.1 calmodulin-binding heat-shock protein, putative	1465	5	8e-242	93.52	1	P:GO:0016042	P:lipid catabolic process
TRUE	[BLASTED, MAPPED, ANNOTATED]	TRINITY_DN19258_c0_g1_i189	EEF49091.1 calmodulin-binding heat-shock protein, putative	1431	5	2.8e-239	93.25	1	P:GO:0016042	P:lipid catabolic process
TRUE	[BLASTED, MAPPED, ANNOTATED]	TRINITY_DN19258_c0_g1_i109	EEF49091.1 calmodulin-binding heat-shock protein, putative	1431	5	1.3e-241	93.69	1	P:GO:0016042	P:lipid catabolic process
TRUE	[BLASTED, MAPPED]	TRINITY_DN15579_c0_g1_i1	EEF50029.1 DNA binding protein, putative	859	5	3.2e-97	70.53	1	F:GO:0046872	F:metal ion binding
TRUE	[BLASTED, MAPPED, ANNOTATED]	TRINITY_DN3949_c0_g1_i14	EEF50407.1cyclophilin-10, putative	501	5	9e-36	92.68	3	P:GO:0000413; P:GO:0006457; F:GO:0003755	P:protein peptidyl-prolyl isomerization; P:protein folding; F:peptidyl-prolyl cis-trans isomerase activity	EC:5.2.1.8	Peptidylprolyl isomerase
TRUE	[BLASTED, MAPPED, ANNOTATED]	TRINITY_DN3949_c0_g1_i8	EEF50407.1cyclophilin-10, putative	316	5	7.4e-36	96.15	3	P:GO:0000413; P:GO:0006457; F:GO:0003755	P:protein peptidyl-prolyl isomerization; P:protein folding; F:peptidyl-prolyl cis-trans isomerase activity	EC:5.2.1.8	Peptidylprolyl isomerase
TRUE	[BLASTED, MAPPED, ANNOTATED]	TRINITY_DN3949_c0_g1_i5	EEF50407.1cyclophilin-10, putative	477	5	7e-30	84.15	3	P:GO:0000413; P:GO:0006457; F:GO:0003755	P:protein peptidyl-prolyl isomerization; P:protein folding; F:peptidyl-prolyl cis-trans isomerase activity	EC:5.2.1.8	Peptidylprolyl isomerase
TRUE	[BLASTED, MAPPED, ANNOTATED]	TRINITY_DN3949_c0_g1_i13	EEF50407.1cyclophilin-10, putative	292	5	4.3e-30	87.18	3	P:GO:0000413; P:GO:0006457; F:GO:0003755	P:protein peptidyl-prolyl isomerization; P:protein folding; F:peptidyl-prolyl cis-trans isomerase activity	EC:5.2.1.8	Peptidylprolyl isomerase
TRUE	[BLASTED, MAPPED, ANNOTATED]	TRINITY_DN8356_c0_g1_i1	EEF50609.1transferase, transferring glycosyl groups, putative	333	5	2.7e-36	93.04	1	F:GO:0016757	F:glycosyltransferase activity	EC:2.4	Glycosyltransferases
TRUE	[BLASTED, MAPPED, ANNOTATED]	TRINITY_DN13941_c0_g2_i1	EEF52710.1 nucleic acid binding protein, putative	590	5	1.1e-96	91.66	1	C:GO:0016021	C:integral component of membrane
TRUE	[BLASTED]	TRINITY_DN5840_c0_g1_i1	EFA13558.1hypothetical protein TcasGA2_TC002334	397	5	2.6e-22	92.68
TRUE	[BLASTED, MAPPED, ANNOTATED]	TRINITY_DN1801_c0_g2_i4	EFH42262.1predicted protein	212	5	8.8e-17	94.16	4	P:GO:0080155; P:GO:2000008; C:GO:0005576; C:GO:0031982	P:regulation of double fertilization forming a zygote and endosperm; P:regulation of protein localization to cell surface; C:extracellular region; C:vesicle
TRUE	[BLASTED, MAPPED, ANNOTATED]	TRINITY_DN5090_c0_g2_i4	EFH48185.1 ribosomal protein L36 family protein	265	5	6.2e-20	90.85	3	P:GO:0006412; F:GO:0003735; C:GO:0005840	P:translation; F:structural constituent of ribosome; C:ribosome
TRUE	[BLASTED, MAPPED, ANNOTATED]	TRINITY_DN4640_c0_g1_i8	EFH50054.1 ATP binding protein	602	5	1.7e-17	93.63	4	P:GO:0006468; F:GO:0004672; F:GO:0005524; C:GO:0009507	P:protein phosphorylation; F:protein kinase activity; F:ATP binding; C:chloroplast	EC:2.7.1	Transferring phosphorus-containing groups
TRUE	[BLASTED, MAPPED, ANNOTATED]	TRINITY_DN21473_c0_g1_i1	EFH60130.1predicted protein	503	4	3.7e-45	98.86	1	C:GO:0016021	C:integral component of membrane
TRUE	[BLASTED, MAPPED, ANNOTATED]	TRINITY_DN6519_c0_g2_i1	EFH61110.1predicted protein	500	5	2.3e-60	97.31	1	C:GO:0016021	C:integral component of membrane
TRUE	[BLASTED, MAPPED, ANNOTATED]	TRINITY_DN6519_c0_g1_i1	EFH61110.1predicted protein	700	5	1.1e-58	97.15	1	C:GO:0016021	C:integral component of membrane
TRUE	[BLASTED, MAPPED, ANNOTATED]	TRINITY_DN12601_c0_g2_i1	EFH63118.1psi P700 apoprotein A1	417	5	3.3e-76	100	10	P:GO:0015979; P:GO:0018298; P:GO:0022900; F:GO:0000287; F:GO:0009055; F:GO:0016168; F:GO:0051539; C:GO:0009522; C:GO:0009535; C:GO:0016021	P:photosynthesis; P:protein-chromophore linkage; P:electron transport chain; F:magnesium ion binding; F:electron transfer activity; F:chlorophyll binding; F:4 iron, 4 sulfur cluster binding; C:photosystem I; C:chloroplast thylakoid membrane; C:integral component of membrane	EC:1	Oxidoreductases
TRUE	[BLASTED]	TRINITY_DN3271_c0_g3_i1	EFH63130.1predicted protein	736	2	1.2e-20	86.62
TRUE	[BLASTED, MAPPED, ANNOTATED]	TRINITY_DN2725_c0_g1_i36	EFH64653.1hexaubiquitin protein	2136	5	2.2e-179	96.77	4	P:GO:0055085; F:GO:0005524; F:GO:0140359; C:GO:0016021	P:transmembrane transport; F:ATP binding; F:ABC-type transporter activity; C:integral component of membrane	EC:7	Translocases
TRUE	[BLASTED]	TRINITY_DN2725_c0_g1_i16	EFH64653.1hexaubiquitin protein	2221	5	3.4e-220	97.62
TRUE	[BLASTED]	TRINITY_DN12177_c0_g1_i1	EFX62991.1hypothetical protein DAPPUDRAFT_67491	398	2	0.00015	70.79
TRUE	[BLASTED]	TRINITY_DN11316_c0_g1_i1	EGC42647.1transcript antisense to ribosomal RNA protein	264	5	1e-22	79.38
TRUE	[BLASTED]	TRINITY_DN2992_c0_g1_i45	EGE09512.1hypothetical protein TEQG_08854	357	5	3.5e-50	94.46
TRUE	[BLASTED]	TRINITY_DN6811_c0_g1_i28	EKM96396.1hypothetical protein C211_08439	215	5	5.7e-24	77.24
TRUE	[BLASTED]	TRINITY_DN19010_c0_g1_i1	ELT94824.1hypothetical protein CAPTEDRAFT_122939, partial	240	5	4.8e-19	80.72
TRUE	[BLASTED]	TRINITY_DN1160_c1_g1_i3	ELT94824.1hypothetical protein CAPTEDRAFT_122939, partial	318	5	2.8e-30	82.72
TRUE	[BLASTED]	TRINITY_DN1160_c1_g1_i1	ELT94824.1hypothetical protein CAPTEDRAFT_122939, partial	318	5	2.6e-28	81.9
TRUE	[BLASTED]	TRINITY_DN19010_c0_g1_i8	ELT94824.1hypothetical protein CAPTEDRAFT_122939, partial	338	5	2.8e-25	76.72
TRUE	[BLASTED]	TRINITY_DN9646_c0_g1_i53	ELY20074.1hypothetical protein HALTITAN_3299	394	5	6.8e-47	81.22
TRUE	[BLASTED]	TRINITY_DN2992_c0_g1_i19	EME38020.1hypothetical protein DOTSEDRAFT_141292, partial	280	5	3.8e-36	92.66
TRUE	[BLASTED]	TRINITY_DN2992_c0_g1_i62	EME38020.1hypothetical protein DOTSEDRAFT_141292, partial	328	5	1.5e-31	92.82
TRUE	[BLASTED]	TRINITY_DN2992_c0_g1_i71	EME38020.1hypothetical protein DOTSEDRAFT_141292, partial	357	5	3e-49	92.74
TRUE	[BLASTED]	TRINITY_DN2992_c0_g1_i74	EME38020.1hypothetical protein DOTSEDRAFT_141292, partial	280	5	3.8e-36	92.66
TRUE	[BLASTED, MAPPED, ANNOTATED]	TRINITY_DN16017_c0_g1_i1	EMS59091.1Elongation factor 1-alpha	422	5	8.3e-59	99.12	5	P:GO:0006414; F:GO:0003746; F:GO:0003924; F:GO:0005525; C:GO:0016021	P:translational elongation; F:translation elongation factor activity; F:GTPase activity; F:GTP binding; C:integral component of membrane	EC:3.6.1	Acting on acid anhydrides
TRUE	[BLASTED, MAPPED, ANNOTATED]	TRINITY_DN11358_c0_g2_i1	EMT74595.1 Stabilin-2	217	5	3.3e-27	100	3	P:GO:0006357; P:GO:0050790; F:GO:0016538	P:regulation of transcription by RNA polymerase II; P:regulation of catalytic activity; F:cyclin-dependent protein serine/threonine kinase regulator activity	EC:2.7.1	Transferring phosphorus-containing groups
TRUE	[BLASTED]	TRINITY_DN18081_c0_g2_i1	ENS15315.1hypothetical protein B972_03201	368	5	3.8e-52	94.67
TRUE	[BLASTED]	TRINITY_DN3968_c0_g1_i33	ENV71128.1hypothetical protein F947_00014, partial	296	5	7.2e-25	79.18
TRUE	[BLASTED, MAPPED, ANNOTATED]	TRINITY_DN8487_c0_g1_i12	EOA34158.1hypothetical protein CARUB_v10021660mg, partial	643	5	5.7e-67	95.79	3	F:GO:0003677; F:GO:0046982; C:GO:0000786	F:DNA binding; F:protein heterodimerization activity; C:nucleosome
TRUE	[BLASTED, MAPPED, ANNOTATED]	TRINITY_DN8487_c0_g1_i10	EOA34158.1hypothetical protein CARUB_v10021660mg, partial	643	5	7.4e-67	95.79	3	F:GO:0003677; F:GO:0046982; C:GO:0000786	F:DNA binding; F:protein heterodimerization activity; C:nucleosome
TRUE	[BLASTED]	TRINITY_DN2315_c0_g1_i45	EOB10733.1hypothetical protein H376_690	286	5	3.5e-24	75.92
TRUE	[BLASTED]	TRINITY_DN2315_c0_g1_i42	EOB10733.1hypothetical protein H376_690	280	5	1.5e-24	75.15
TRUE	[BLASTED, MAPPED]	TRINITY_DN13126_c0_g1_i1	EOX90732.1ROTUNDIFOLIA like 6, putative	216	5	7.2e-06	76.45	1	P:GO:0008285	P:negative regulation of cell population proliferation
TRUE	[BLASTED, MAPPED, ANNOTATED]	TRINITY_DN1203_c0_g1_i3	EOX90884.1Peptidylprolyl cis/trans isomerase	666	5	2.9e-58	84.89	5	P:GO:0000413; F:GO:0003755; F:GO:0008113; C:GO:0005829; C:GO:0016020	P:protein peptidyl-prolyl isomerization; F:peptidyl-prolyl cis-trans isomerase activity; F:peptide-methionine (S)-S-oxide reductase activity; C:cytosol; C:membrane	EC:5.2.1.8; EC:1.8.4.11	Peptidylprolyl isomerase; Peptide-methionine (S)-S-oxide reductase
TRUE	[BLASTED, MAPPED, ANNOTATED]	TRINITY_DN1203_c0_g1_i8	EOX90884.1Peptidylprolyl cis/trans isomerase	666	5	2.9e-58	84.89	5	P:GO:0000413; F:GO:0003755; F:GO:0008113; C:GO:0005829; C:GO:0016020	P:protein peptidyl-prolyl isomerization; F:peptidyl-prolyl cis-trans isomerase activity; F:peptide-methionine (S)-S-oxide reductase activity; C:cytosol; C:membrane	EC:5.2.1.8; EC:1.8.4.11	Peptidylprolyl isomerase; Peptide-methionine (S)-S-oxide reductase
TRUE	[BLASTED, MAPPED, ANNOTATED]	TRINITY_DN1203_c0_g1_i7	EOX90884.1Peptidylprolyl cis/trans isomerase	783	5	2.2e-57	85.33	4	P:GO:0000413; F:GO:0003755; F:GO:0008113; C:GO:0005829	P:protein peptidyl-prolyl isomerization; F:peptidyl-prolyl cis-trans isomerase activity; F:peptide-methionine (S)-S-oxide reductase activity; C:cytosol	EC:5.2.1.8; EC:1.8.4.11	Peptidylprolyl isomerase; Peptide-methionine (S)-S-oxide reductase
TRUE	[BLASTED, MAPPED, ANNOTATED]	TRINITY_DN1203_c0_g1_i2	EOX90884.1Peptidylprolyl cis/trans isomerase	783	5	2.2e-57	85.33	4	P:GO:0000413; F:GO:0003755; F:GO:0008113; C:GO:0005829	P:protein peptidyl-prolyl isomerization; F:peptidyl-prolyl cis-trans isomerase activity; F:peptide-methionine (S)-S-oxide reductase activity; C:cytosol	EC:5.2.1.8; EC:1.8.4.11	Peptidylprolyl isomerase; Peptide-methionine (S)-S-oxide reductase
TRUE	[BLASTED, MAPPED, ANNOTATED]	TRINITY_DN7576_c0_g1_i1	EOX91137.1 Sugar transporter, putative	653	5	3.5e-80	84.27	2	P:GO:0008643; C:GO:0016021	P:carbohydrate transport; C:integral component of membrane
TRUE	[BLASTED, MAPPED, ANNOTATED]	TRINITY_DN7576_c0_g1_i4	EOX91137.1 Sugar transporter, putative	898	5	1.1e-79	86.3	2	P:GO:0008643; C:GO:0016021	P:carbohydrate transport; C:integral component of membrane
TRUE	[BLASTED, MAPPED, ANNOTATED]	TRINITY_DN10228_c0_g1_i4	EOX91190.1Coiled-coil domain-containing protein 109A, putative	1030	5	7.7e-58	83.46	6	P:GO:0036444; P:GO:0051560; F:GO:0005262; F:GO:0015292; C:GO:0031305; C:GO:1990246	P:calcium import into the mitochondrion; P:mitochondrial calcium ion homeostasis; F:calcium channel activity; F:uniporter activity; C:integral component of mitochondrial inner membrane; C:uniplex complex	EC:7	Translocases
TRUE	[BLASTED]	TRINITY_DN10622_c0_g2_i1	EOX91236.1G2484-1 protein, putative isoform 2	836	5	8.8e-145	94.87
TRUE	[BLASTED, MAPPED, ANNOTATED]	TRINITY_DN20309_c0_g1_i1	EOX91329.1Ribosomal protein L25/Gln-tRNA synthetase, anti-codon-binding domain	981	5	1.3e-115	89.92	4	P:GO:0006412; F:GO:0003735; F:GO:0004812; F:GO:0008097	P:translation; F:structural constituent of ribosome; F:aminoacyl-tRNA ligase activity; F:5S rRNA binding	EC:6.1.1	Forming carbon-oxygen bonds
TRUE	[BLASTED]	TRINITY_DN15721_c0_g1_i1	EOX91334.1Uncharacterized protein TCM_000563	273	5	2.5e-11	80.29
TRUE	[BLASTED, MAPPED, ANNOTATED]	TRINITY_DN5989_c0_g1_i2	EOX91430.1 Alpha/beta-Hydrolases superfamily protein, putative	1628	5	6e-238	84.93	3	P:GO:0006629; F:GO:0004806; C:GO:0016021	P:lipid metabolic process; F:triglyceride lipase activity; C:integral component of membrane	EC:3.1.1.1; EC:3.1.1.3	Carboxylesterase; Triacylglycerol lipase
TRUE	[BLASTED, MAPPED, ANNOTATED]	TRINITY_DN5989_c0_g1_i1	EOX91430.1 Alpha/beta-Hydrolases superfamily protein, putative	1287	5	4.2e-194	84.98	3	P:GO:0006629; F:GO:0004806; C:GO:0016021	P:lipid metabolic process; F:triglyceride lipase activity; C:integral component of membrane	EC:3.1.1.1; EC:3.1.1.3	Carboxylesterase; Triacylglycerol lipase
TRUE	[BLASTED, MAPPED]	TRINITY_DN1762_c0_g1_i3	EOX91646.1Acetamidase/Formamidase family protein isoform 1	1145	5	2.3e-55	50.69	1	F:GO:0016811	F:hydrolase activity, acting on carbon-nitrogen (but not peptide) bonds, in linear amides
TRUE	[BLASTED, MAPPED, ANNOTATED]	TRINITY_DN1762_c0_g1_i12	EOX91646.1Acetamidase/Formamidase family protein isoform 1	2430	5	3.7e-260	93.4	1	F:GO:0016811	F:hydrolase activity, acting on carbon-nitrogen (but not peptide) bonds, in linear amides	EC:3.5.1	Acting on carbon-nitrogen bonds, other than peptide bonds
TRUE	[BLASTED, MAPPED, ANNOTATED]	TRINITY_DN1762_c0_g1_i79	EOX91646.1Acetamidase/Formamidase family protein isoform 1	2430	5	1.3e-260	93.45	1	F:GO:0016811	F:hydrolase activity, acting on carbon-nitrogen (but not peptide) bonds, in linear amides	EC:3.5.1	Acting on carbon-nitrogen bonds, other than peptide bonds
TRUE	[BLASTED, MAPPED, ANNOTATED]	TRINITY_DN1762_c0_g1_i92	EOX91646.1Acetamidase/Formamidase family protein isoform 1	2653	5	2.7e-248	89.31	1	F:GO:0016811	F:hydrolase activity, acting on carbon-nitrogen (but not peptide) bonds, in linear amides	EC:3.5.1	Acting on carbon-nitrogen bonds, other than peptide bonds
TRUE	[BLASTED, MAPPED]	TRINITY_DN1762_c0_g1_i91	EOX91646.1Acetamidase/Formamidase family protein isoform 1	2449	5	3.1e-270	84.05	1	F:GO:0016811	F:hydrolase activity, acting on carbon-nitrogen (but not peptide) bonds, in linear amides
TRUE	[BLASTED, MAPPED]	TRINITY_DN1762_c0_g1_i9	EOX91646.1Acetamidase/Formamidase family protein isoform 1	2429	5	4e-270	84.05	1	F:GO:0016811	F:hydrolase activity, acting on carbon-nitrogen (but not peptide) bonds, in linear amides
TRUE	[BLASTED, MAPPED]	TRINITY_DN1762_c0_g1_i56	EOX91646.1Acetamidase/Formamidase family protein isoform 1	2449	5	5.2e-270	84.25	1	F:GO:0016811	F:hydrolase activity, acting on carbon-nitrogen (but not peptide) bonds, in linear amides
TRUE	[BLASTED, MAPPED]	TRINITY_DN1762_c0_g1_i11	EOX91646.1Acetamidase/Formamidase family protein isoform 1	2429	5	6.7e-270	84.25	1	F:GO:0016811	F:hydrolase activity, acting on carbon-nitrogen (but not peptide) bonds, in linear amides
TRUE	[BLASTED, MAPPED, ANNOTATED]	TRINITY_DN11261_c0_g1_i2	EOX91705.1Ribosomal protein L12/ ATP-dependent Clp protease adaptor protein ClpS family protein	667	5	2e-70	84.98	5	P:GO:0006412; P:GO:0006508; F:GO:0003735; F:GO:0008233; C:GO:0005840	P:translation; P:proteolysis; F:structural constituent of ribosome; F:peptidase activity; C:ribosome	EC:3.4	Acting on peptide bonds (peptidases)
TRUE	[BLASTED, MAPPED]	TRINITY_DN17474_c0_g1_i1	EOX91920.1Transcription initiation factor TFIID subunit 8, putative isoform 1	2088	5	1.6e-259	73.53	3	P:GO:0006413; F:GO:0003743; F:GO:0046982	P:translational initiation; F:translation initiation factor activity; F:protein heterodimerization activity
TRUE	[BLASTED, MAPPED]	TRINITY_DN6323_c0_g2_i1	EOX91943.1Basic helix-loop-helix DNA-binding superfamily protein, putative isoform 1	253	5	5.4e-29	82.29	1	F:GO:0003677	F:DNA binding
TRUE	[BLASTED, MAPPED, ANNOTATED]	TRINITY_DN6910_c0_g3_i1	EOX91943.1Basic helix-loop-helix DNA-binding superfamily protein, putative isoform 1	213	5	2.8e-18	82.29	1	F:GO:0003677	F:DNA binding
TRUE	[BLASTED, MAPPED, ANNOTATED]	TRINITY_DN12549_c0_g1_i1	EOX92209.1RNase L inhibitor protein-related isoform 1	247	5	2.4e-10	95.81	5	P:GO:0000455; P:GO:0030490; F:GO:0016740; F:GO:1904047; C:GO:0005737	P:enzyme-directed rRNA pseudouridine synthesis; P:maturation of SSU-rRNA; F:transferase activity; F:S-adenosyl-L-methionine binding; C:cytoplasm	EC:2	Transferases
TRUE	[BLASTED]	TRINITY_DN5954_c0_g1_i3	EOX92670.1 BTB/POZ domain-containing protein TNFAIP1 isoform 1	998	5	4e-128	78.61
TRUE	[BLASTED]	TRINITY_DN5954_c0_g1_i2	EOX92670.1 BTB/POZ domain-containing protein TNFAIP1 isoform 1	1138	5	1.7e-146	80.85
TRUE	[BLASTED]	TRINITY_DN5954_c0_g1_i1	EOX92670.1 BTB/POZ domain-containing protein TNFAIP1 isoform 1	1137	5	3.7e-146	80.85
TRUE	[BLASTED, MAPPED, ANNOTATED]	TRINITY_DN9494_c0_g1_i1	EOX92697.1RING/FYVE/PHD zinc finger superfamily protein isoform 1	247	5	3.4e-36	100	2	F:GO:0008270; C:GO:0016021	F:zinc ion binding; C:integral component of membrane
TRUE	[BLASTED, MAPPED, ANNOTATED]	TRINITY_DN8321_c0_g1_i2	EOX92941.1Actin-related protein C1B isoform 2	1340	5	7.5e-146	87.61	4	P:GO:0034314; F:GO:0003779; C:GO:0005737; C:GO:0005885	P:Arp2/3 complex-mediated actin nucleation; F:actin binding; C:cytoplasm; C:Arp2/3 protein complex
TRUE	[BLASTED, MAPPED, ANNOTATED]	TRINITY_DN4359_c0_g2_i15	EOX92980.1BED zinc finger,hAT family dimerization domain	2161	5	0	84.99	3	F:GO:0003677; F:GO:0046872; F:GO:0046983	F:DNA binding; F:metal ion binding; F:protein dimerization activity
TRUE	[BLASTED]	TRINITY_DN8381_c0_g3_i1	EOX93335.1ARM repeat superfamily protein	448	5	8.3e-65	90.64
TRUE	[BLASTED, MAPPED, ANNOTATED]	TRINITY_DN20995_c0_g1_i1	EOX93356.1 F13M7.2 protein, putative	786	5	3.7e-84	85.37	1	C:GO:0016021	C:integral component of membrane
TRUE	[BLASTED]	TRINITY_DN4983_c0_g1_i1	EOX93480.1DNAJ heat shock N-terminal domain-containing protein isoform 1	273	5	2.3e-41	88.89
TRUE	[BLASTED]	TRINITY_DN4983_c0_g1_i2	EOX93480.1DNAJ heat shock N-terminal domain-containing protein isoform 1	273	5	2.7e-42	90
TRUE	[BLASTED]	TRINITY_DN2942_c0_g2_i1	EOX93480.1DNAJ heat shock N-terminal domain-containing protein isoform 1	2688	5	0	86.29
TRUE	[BLASTED]	TRINITY_DN2942_c0_g2_i3	EOX93480.1DNAJ heat shock N-terminal domain-containing protein isoform 1	2694	5	0	85.98
TRUE	[BLASTED, MAPPED, ANNOTATED]	TRINITY_DN13005_c0_g2_i1	EOX94101.1Kinase superfamily protein isoform 2	743	5	4.1e-109	88.92	2	P:GO:0016310; F:GO:0016301	P:phosphorylation; F:kinase activity	EC:2.7	Transferring phosphorus-containing groups
TRUE	[BLASTED, MAPPED, ANNOTATED]	TRINITY_DN664_c0_g1_i8	EOX94411.1 Non-intrinsic ABC protein 4	1065	5	6.8e-142	89.5	2	P:GO:0006897; C:GO:0030125	P:endocytosis; C:clathrin vesicle coat
TRUE	[BLASTED, MAPPED, ANNOTATED]	TRINITY_DN1756_c0_g1_i2	EOX94442.1 Peptidase S24/S26A/S26B/S26C family protein isoform 1	1019	5	8.6e-102	94.15	2	P:GO:0006465; F:GO:0004252	P:signal peptide processing; F:serine-type endopeptidase activity	EC:3.4.21	Acting on peptide bonds (peptidases)
TRUE	[BLASTED, MAPPED, ANNOTATED]	TRINITY_DN1756_c0_g1_i14	EOX94442.1 Peptidase S24/S26A/S26B/S26C family protein isoform 1	984	5	2.1e-100	93.46	2	P:GO:0006465; F:GO:0004252	P:signal peptide processing; F:serine-type endopeptidase activity	EC:3.4.21	Acting on peptide bonds (peptidases)
TRUE	[BLASTED, MAPPED]	TRINITY_DN5308_c0_g1_i3	EOX94517.1Lyase, putative isoform 5	340	1	0.00036	79.41	1	F:GO:0016829	F:lyase activity
TRUE	[BLASTED, MAPPED, ANNOTATED]	TRINITY_DN9794_c0_g1_i1	EOX94817.1F15K9.15 protein isoform 2	782	5	2.3e-94	90.15	1	F:GO:0003676	F:nucleic acid binding
TRUE	[BLASTED, MAPPED, ANNOTATED]	TRINITY_DN4370_c0_g1_i1	EOX94983.1CW-type Zinc Finger, putative isoform 1	375	5	2.9e-55	94.96	1	F:GO:0008270	F:zinc ion binding
TRUE	[BLASTED, MAPPED, ANNOTATED]	TRINITY_DN14653_c0_g1_i1	EOX95203.1 P-loop containing nucleoside triphosphate hydrolases superfamily protein	573	5	6.8e-88	91.63	2	F:GO:0016787; C:GO:0016021	F:hydrolase activity; C:integral component of membrane	EC:3	Hydrolases
TRUE	[BLASTED, MAPPED, ANNOTATED]	TRINITY_DN10559_c0_g1_i4	EOX95245.1RING/FYVE/PHD zinc finger-containing protein, putative	883	5	1.5e-94	85.81	4	P:GO:0016567; F:GO:0004842; F:GO:0008270; C:GO:0016021	P:protein ubiquitination; F:ubiquitin-protein transferase activity; F:zinc ion binding; C:integral component of membrane	EC:2	Transferases
TRUE	[BLASTED, MAPPED, ANNOTATED]	TRINITY_DN21701_c0_g1_i1	EOX95265.1 Calcium-dependent phosphotriesterase superfamily protein	1130	5	8.2e-170	93.02	0
TRUE	[BLASTED, MAPPED, ANNOTATED]	TRINITY_DN3834_c0_g1_i16	EOX95278.1 HIT zinc finger,PAPA-1-like conserved region isoform 1	2180	5	3.1e-213	74.19	2	P:GO:0043044; C:GO:0031011	P:ATP-dependent chromatin remodeling; C:Ino80 complex
TRUE	[BLASTED, MAPPED, ANNOTATED]	TRINITY_DN9469_c0_g1_i11	EOX95523.1Serine-type endopeptidase inhibitor	468	5	8.1e-55	73.61	1	C:GO:0016020	C:membrane
TRUE	[BLASTED]	TRINITY_DN21975_c0_g1_i1	EOX95597.1 UvrABC system protein C	743	5	5e-91	86.98
TRUE	[BLASTED, MAPPED, ANNOTATED]	TRINITY_DN19892_c0_g1_i1	EOX95687.1Zinc knuckle family protein, putative isoform 2	618	5	2e-53	73.54	1	F:GO:0003676	F:nucleic acid binding
TRUE	[BLASTED, MAPPED, ANNOTATED]	TRINITY_DN7209_c0_g1_i1	EOX95687.1Zinc knuckle family protein, putative isoform 2	1159	5	8.8e-143	82.91	3	P:GO:0006355; F:GO:0003677; F:GO:0008270	P:regulation of transcription, DNA-templated; F:DNA binding; F:zinc ion binding
TRUE	[BLASTED, MAPPED, ANNOTATED]	TRINITY_DN14822_c0_g1_i1	EOX95703.1Acid phosphatase/vanadium-dependent haloperoxidase-related protein	335	5	1.2e-47	95.88	3	P:GO:0098869; F:GO:0004601; C:GO:0016021	P:cellular oxidant detoxification; F:peroxidase activity; C:integral component of membrane	EC:1.11.1	Acting on a peroxide as acceptor
TRUE	[BLASTED]	TRINITY_DN12631_c0_g1_i23	EOX95844.1GRIP-related ARF-binding domain-containing protein 1 isoform 1	2553	5	1.2e-272	76.38
TRUE	[BLASTED]	TRINITY_DN12631_c0_g1_i37	EOX95844.1GRIP-related ARF-binding domain-containing protein 1 isoform 1	2636	5	2.3e-279	76.48
TRUE	[BLASTED]	TRINITY_DN12631_c0_g1_i124	EOX95844.1GRIP-related ARF-binding domain-containing protein 1 isoform 1	2478	5	2e-277	76.58
TRUE	[BLASTED, MAPPED]	TRINITY_DN21047_c0_g1_i1	EOX96225.1Flower, cultured cell, putative	1096	5	4.3e-139	80.28	1	C:GO:0005737	C:cytoplasm
TRUE	[BLASTED, MAPPED, ANNOTATED]	TRINITY_DN4934_c0_g1_i1	EOX96315.1Nucleotidyltransferase family protein isoform 2	5333	5	0	79.45	1	F:GO:0016779	F:nucleotidyltransferase activity	EC:2.7.7	Transferring phosphorus-containing groups
TRUE	[BLASTED, MAPPED, ANNOTATED]	TRINITY_DN4934_c0_g1_i11	EOX96315.1Nucleotidyltransferase family protein isoform 2	5012	5	0	79.45	1	F:GO:0016779	F:nucleotidyltransferase activity	EC:2.7.7	Transferring phosphorus-containing groups
TRUE	[BLASTED, MAPPED, ANNOTATED]	TRINITY_DN4934_c0_g1_i14	EOX96315.1Nucleotidyltransferase family protein isoform 2	5159	5	0	79.45	1	F:GO:0016779	F:nucleotidyltransferase activity	EC:2.7.7	Transferring phosphorus-containing groups
TRUE	[BLASTED, MAPPED, ANNOTATED]	TRINITY_DN4934_c0_g1_i17	EOX96315.1Nucleotidyltransferase family protein isoform 2	5145	5	0	79.45	1	F:GO:0016779	F:nucleotidyltransferase activity	EC:2.7.7	Transferring phosphorus-containing groups
TRUE	[BLASTED, MAPPED, ANNOTATED]	TRINITY_DN4934_c0_g1_i18	EOX96315.1Nucleotidyltransferase family protein isoform 2	5347	5	0	79.45	1	F:GO:0016779	F:nucleotidyltransferase activity	EC:2.7.7	Transferring phosphorus-containing groups
TRUE	[BLASTED, MAPPED, ANNOTATED]	TRINITY_DN4934_c0_g1_i7	EOX96315.1Nucleotidyltransferase family protein isoform 2	4998	5	0	79.45	1	F:GO:0016779	F:nucleotidyltransferase activity	EC:2.7.7	Transferring phosphorus-containing groups
TRUE	[BLASTED, MAPPED, ANNOTATED]	TRINITY_DN20186_c0_g1_i1	EOX96584.1LRR and NB-ARC domains-containing disease resistance protein, putative isoform 1	499	5	7.1e-57	76.86	7	P:GO:0006725; P:GO:0006952; P:GO:0034641; P:GO:0046483; P:GO:1901360; F:GO:0016788; F:GO:0043531	P:cellular aromatic compound metabolic process; P:defense response; P:cellular nitrogen compound metabolic process; P:heterocycle metabolic process; P:organic cyclic compound metabolic process; F:hydrolase activity, acting on ester bonds; F:ADP binding	EC:3.1	Acting on ester bonds
TRUE	[BLASTED, MAPPED, ANNOTATED]	TRINITY_DN9185_c0_g2_i1	EOX96654.1RNA/RNP complex-1-interacting phosphatase, putative	537	5	1.1e-44	73.72	1	C:GO:0016020	C:membrane
TRUE	[BLASTED, MAPPED, ANNOTATED]	TRINITY_DN9185_c0_g2_i2	EOX96654.1RNA/RNP complex-1-interacting phosphatase, putative	537	5	1.9e-44	73.72	1	C:GO:0016020	C:membrane
TRUE	[BLASTED]	TRINITY_DN20373_c0_g1_i1	EOX96695.1F-box/WD repeat-containing protein 4	505	5	1.8e-23	93.46
TRUE	[BLASTED]	TRINITY_DN9661_c0_g1_i2	EOX96696.1Uncharacterized protein TCM_005888	437	5	2.8e-33	75.46
TRUE	[BLASTED]	TRINITY_DN9661_c0_g1_i1	EOX96696.1Uncharacterized protein TCM_005888	561	5	2.2e-46	75.14
TRUE	[BLASTED, MAPPED, ANNOTATED]	TRINITY_DN4932_c0_g1_i1	EOX96884.1Kinase superfamily protein with octicosapeptide/Phox/Bem1p domain, putative isoform 1	225	5	1e-34	98.67	5	P:GO:0006468; P:GO:0007165; F:GO:0004674; F:GO:0005524; C:GO:0005737	P:protein phosphorylation; P:signal transduction; F:protein serine/threonine kinase activity; F:ATP binding; C:cytoplasm	EC:2.7.1	Transferring phosphorus-containing groups
TRUE	[BLASTED, MAPPED, ANNOTATED]	TRINITY_DN11569_c0_g1_i1	EOX97218.1Cysteine/Histidine-rich C1 domain family protein	805	5	3.5e-130	94.19	1	P:GO:0035556	P:intracellular signal transduction
TRUE	[BLASTED, MAPPED, ANNOTATED]	TRINITY_DN16751_c0_g1_i1	EOX97782.1Calcium-binding EF-hand family protein	1414	5	5.3e-182	89.5	1	F:GO:0005509	F:calcium ion binding
TRUE	[BLASTED, MAPPED, ANNOTATED]	TRINITY_DN4045_c0_g1_i126	EOX98149.1Phox-associated domain,Phox-like,Sorting nexin, C-terminal, putative isoform 1	3439	5	0	81.39	2	F:GO:0035091; C:GO:0016021	F:phosphatidylinositol binding; C:integral component of membrane
TRUE	[BLASTED, MAPPED, ANNOTATED]	TRINITY_DN4045_c0_g1_i164	EOX98149.1Phox-associated domain,Phox-like,Sorting nexin, C-terminal, putative isoform 1	3382	5	0	80.92	2	F:GO:0035091; C:GO:0016021	F:phosphatidylinositol binding; C:integral component of membrane
TRUE	[BLASTED, MAPPED, ANNOTATED]	TRINITY_DN4045_c0_g1_i156	EOX98149.1Phox-associated domain,Phox-like,Sorting nexin, C-terminal, putative isoform 1	3371	5	0	77.75	1	C:GO:0016020	C:membrane
TRUE	[BLASTED, MAPPED, ANNOTATED]	TRINITY_DN4045_c0_g1_i150	EOX98149.1Phox-associated domain,Phox-like,Sorting nexin, C-terminal, putative isoform 1	3341	5	0	77.81	1	C:GO:0016020	C:membrane
TRUE	[BLASTED, MAPPED, ANNOTATED]	TRINITY_DN4045_c0_g1_i96	EOX98149.1Phox-associated domain,Phox-like,Sorting nexin, C-terminal, putative isoform 1	3469	5	0	81.35	2	F:GO:0035091; C:GO:0016021	F:phosphatidylinositol binding; C:integral component of membrane
TRUE	[BLASTED, MAPPED, ANNOTATED]	TRINITY_DN4045_c0_g1_i168	EOX98149.1Phox-associated domain,Phox-like,Sorting nexin, C-terminal, putative isoform 1	3424	5	0	81.29	2	F:GO:0035091; C:GO:0016021	F:phosphatidylinositol binding; C:integral component of membrane
TRUE	[BLASTED, MAPPED, ANNOTATED]	TRINITY_DN4045_c0_g1_i107	EOX98149.1Phox-associated domain,Phox-like,Sorting nexin, C-terminal, putative isoform 1	3403	5	0	81.62	2	F:GO:0035091; C:GO:0016021	F:phosphatidylinositol binding; C:integral component of membrane
TRUE	[BLASTED, MAPPED, ANNOTATED]	TRINITY_DN3858_c0_g2_i1	EOX98209.1P-loop containing nucleoside triphosphate hydrolases superfamily protein	1213	5	6.3e-184	93.55	2	F:GO:0016787; C:GO:0016021	F:hydrolase activity; C:integral component of membrane	EC:3	Hydrolases
TRUE	[BLASTED, MAPPED, ANNOTATED]	TRINITY_DN12808_c0_g2_i1	EOX98255.1Vacuolar import/degradation, Vid27-related protein	455	5	6.2e-84	99.6	1	C:GO:0005737	C:cytoplasm
TRUE	[BLASTED]	TRINITY_DN4128_c0_g1_i48	EOX98377.1Plant basic secretory protein (BSP) family protein	298	5	9.8e-22	96.1
TRUE	[BLASTED, MAPPED, ANNOTATED]	TRINITY_DN2255_c0_g1_i7	EOX98505.1Cell cycle progression protein 1	564	5	2.4e-53	84.46	3	P:GO:0015979; C:GO:0009507; C:GO:0009522	P:photosynthesis; C:chloroplast; C:photosystem I
TRUE	[BLASTED, MAPPED, ANNOTATED]	TRINITY_DN2255_c0_g1_i3	EOX98505.1Cell cycle progression protein 1	547	5	2.3e-53	84.46	3	P:GO:0015979; C:GO:0009507; C:GO:0009522	P:photosynthesis; C:chloroplast; C:photosystem I
TRUE	[BLASTED, MAPPED, ANNOTATED]	TRINITY_DN5282_c0_g1_i2	EOX98667.1 Vacuole	768	5	3.5e-79	92.75	2	C:GO:0005774; C:GO:0016021	C:vacuolar membrane; C:integral component of membrane
TRUE	[BLASTED, MAPPED, ANNOTATED]	TRINITY_DN5282_c0_g1_i3	EOX98667.1 Vacuole	727	5	2.2e-91	91.73	2	C:GO:0005774; C:GO:0016021	C:vacuolar membrane; C:integral component of membrane
TRUE	[BLASTED]	TRINITY_DN4151_c0_g1_i2	EOX98700.1Uncharacterized protein TCM_007397	600	1	7.3e-08	54.55
TRUE	[BLASTED]	TRINITY_DN4151_c0_g1_i1	EOX98700.1Uncharacterized protein TCM_007397	594	1	0.00063	63.79
TRUE	[BLASTED, MAPPED, ANNOTATED]	TRINITY_DN3096_c0_g1_i19	EOX98825.1 CAMP-regulated phosphoprotein 19-related protein isoform 1	565	5	2.4e-45	85.22	5	P:GO:0035308; P:GO:0043086; F:GO:0004864; C:GO:0005737; C:GO:0005886	P:negative regulation of protein dephosphorylation; P:negative regulation of catalytic activity; F:protein phosphatase inhibitor activity; C:cytoplasm; C:plasma membrane
TRUE	[BLASTED, MAPPED, ANNOTATED]	TRINITY_DN3096_c0_g1_i27	EOX98825.1 CAMP-regulated phosphoprotein 19-related protein isoform 1	630	5	2.4e-46	88.28	5	P:GO:0035308; P:GO:0043086; F:GO:0004864; C:GO:0005737; C:GO:0005886	P:negative regulation of protein dephosphorylation; P:negative regulation of catalytic activity; F:protein phosphatase inhibitor activity; C:cytoplasm; C:plasma membrane
TRUE	[BLASTED, MAPPED, ANNOTATED]	TRINITY_DN3096_c0_g1_i33	EOX98825.1 CAMP-regulated phosphoprotein 19-related protein isoform 1	562	5	5.7e-47	86.04	5	P:GO:0035308; P:GO:0043086; F:GO:0004864; C:GO:0005737; C:GO:0005886	P:negative regulation of protein dephosphorylation; P:negative regulation of catalytic activity; F:protein phosphatase inhibitor activity; C:cytoplasm; C:plasma membrane
TRUE	[BLASTED, MAPPED, ANNOTATED]	TRINITY_DN13341_c0_g1_i7	EOX99121.1Metal-dependent phosphohydrolase isoform 1	883	5	2.6e-102	88.44	2	F:GO:0005524; F:GO:0016787	F:ATP binding; F:hydrolase activity	EC:3	Hydrolases
TRUE	[BLASTED, MAPPED, ANNOTATED]	TRINITY_DN13341_c0_g1_i12	EOX99121.1Metal-dependent phosphohydrolase isoform 1	883	5	2.6e-102	88.44	2	F:GO:0005524; F:GO:0016787	F:ATP binding; F:hydrolase activity	EC:3	Hydrolases
TRUE	[BLASTED, MAPPED, ANNOTATED]	TRINITY_DN13341_c0_g1_i10	EOX99121.1Metal-dependent phosphohydrolase isoform 1	1014	5	2.3e-102	88.44	2	F:GO:0005524; F:GO:0016787	F:ATP binding; F:hydrolase activity	EC:3	Hydrolases
TRUE	[BLASTED, MAPPED, ANNOTATED]	TRINITY_DN11623_c0_g1_i1	EOX99134.1Binding protein, putative isoform 1	14496	5	0	89.2	2	F:GO:0030544; F:GO:0051087	F:Hsp70 protein binding; F:chaperone binding
TRUE	[BLASTED, MAPPED, ANNOTATED]	TRINITY_DN5934_c0_g1_i2	EOX99333.1Transferases,folic acid binding	521	5	1.8e-42	85.78	2	F:GO:0005542; F:GO:0016740	F:folic acid binding; F:transferase activity	EC:2	Transferases
TRUE	[BLASTED, MAPPED, ANNOTATED]	TRINITY_DN5934_c0_g1_i1	EOX99333.1Transferases,folic acid binding	513	5	2.3e-42	85.78	2	F:GO:0005542; F:GO:0016740	F:folic acid binding; F:transferase activity	EC:2	Transferases
TRUE	[BLASTED, MAPPED, ANNOTATED]	TRINITY_DN2924_c0_g2_i1	EOX99416.1Thioredoxin M-type 4 isoform 1	647	5	7.7e-88	83.27	4	P:GO:0006662; F:GO:0015035; F:GO:0016671; C:GO:0005737	P:glycerol ether metabolic process; F:protein-disulfide reductase activity; F:oxidoreductase activity, acting on a sulfur group of donors, disulfide as acceptor; C:cytoplasm	EC:1.8.4	Acting on a sulfur group of donors
TRUE	[BLASTED, MAPPED, ANNOTATED]	TRINITY_DN4969_c0_g1_i4	EOX99423.1 Phospho-N-acetylmuramoyl-pentapeptide-transferase, putative	504	5	1.4e-23	83.94	1	F:GO:0016740	F:transferase activity	EC:2	Transferases
TRUE	[BLASTED, MAPPED, ANNOTATED]	TRINITY_DN4969_c0_g2_i1	EOX99423.1 Phospho-N-acetylmuramoyl-pentapeptide-transferase, putative	481	5	2.4e-25	88.32	1	F:GO:0016740	F:transferase activity	EC:2	Transferases
TRUE	[BLASTED]	TRINITY_DN10033_c0_g1_i1	EOX99441.1 Sugar phosphate exchanger 2, putative	866	5	1e-63	89.91
TRUE	[BLASTED, MAPPED]	TRINITY_DN2824_c2_g1_i1	EOX99589.1 Transferases, transferring glycosyl groups	787	5	1.3e-105	82.23	1	F:GO:0016740	F:transferase activity
TRUE	[BLASTED, MAPPED]	TRINITY_DN2824_c2_g1_i2	EOX99589.1 Transferases, transferring glycosyl groups	921	5	1.5e-105	82.23	1	F:GO:0016740	F:transferase activity
TRUE	[BLASTED, MAPPED, ANNOTATED]	TRINITY_DN5500_c0_g1_i6	EOX99728.1Catalytics,hydrolases isoform 2	489	5	2.5e-46	80.22	3	P:GO:0019748; F:GO:0016829; C:GO:0005737	P:secondary metabolic process; F:lyase activity; C:cytoplasm	EC:4	Lyases
TRUE	[BLASTED, MAPPED, ANNOTATED]	TRINITY_DN4894_c0_g1_i18	EOY00369.1Serine/threonine-protein kinase TAO3	1407	5	6.7e-44	80.46	2	P:GO:0016310; F:GO:0016301	P:phosphorylation; F:kinase activity	EC:2.7	Transferring phosphorus-containing groups
TRUE	[BLASTED, MAPPED, ANNOTATED]	TRINITY_DN4894_c0_g1_i12	EOY00369.1Serine/threonine-protein kinase TAO3	832	5	8.4e-71	82.07	2	P:GO:0016310; F:GO:0016301	P:phosphorylation; F:kinase activity	EC:2.7	Transferring phosphorus-containing groups
TRUE	[BLASTED, MAPPED, ANNOTATED]	TRINITY_DN4894_c0_g1_i8	EOY00369.1Serine/threonine-protein kinase TAO3	768	5	3.6e-60	82.99	2	P:GO:0016310; F:GO:0016301	P:phosphorylation; F:kinase activity	EC:2.7	Transferring phosphorus-containing groups
TRUE	[BLASTED, MAPPED, ANNOTATED]	TRINITY_DN4894_c0_g1_i10	EOY00369.1Serine/threonine-protein kinase TAO3	1406	5	3e-76	81.52	2	P:GO:0016310; F:GO:0016301	P:phosphorylation; F:kinase activity	EC:2.7	Transferring phosphorus-containing groups
TRUE	[BLASTED, MAPPED, ANNOTATED]	TRINITY_DN11031_c0_g1_i36	EOY00405.1 NHL domain-containing protein isoform 2	1797	5	1.6e-204	86.94	1	C:GO:0016021	C:integral component of membrane
TRUE	[BLASTED, MAPPED, ANNOTATED]	TRINITY_DN11031_c0_g1_i22	EOY00405.1 NHL domain-containing protein isoform 2	1801	5	6e-223	87.55	1	C:GO:0016021	C:integral component of membrane
TRUE	[BLASTED, MAPPED, ANNOTATED]	TRINITY_DN11031_c0_g1_i14	EOY00405.1 NHL domain-containing protein isoform 2	1795	5	3.5e-223	87.73	1	C:GO:0016021	C:integral component of membrane
TRUE	[BLASTED, MAPPED, ANNOTATED]	TRINITY_DN13215_c0_g5_i1	EOY00629.1Nucleotide-diphospho-sugar transferase family protein, putative	402	5	2.3e-42	82	2	F:GO:0016757; C:GO:0016021	F:glycosyltransferase activity; C:integral component of membrane	EC:2.4	Glycosyltransferases
TRUE	[BLASTED]	TRINITY_DN2638_c0_g1_i141	EOY00633.1Octicosapeptide/Phox/Bem1p family protein isoform 1	990	5	1e-86	81.75
TRUE	[BLASTED, MAPPED]	TRINITY_DN1646_c0_g1_i1	EOY00819.1Uncharacterized protein TCM_010754	487	5	3.2e-06	87.06	5	F:GO:0003676; F:GO:0003723; F:GO:0008270; C:GO:0016020; C:GO:0016021	F:nucleic acid binding; F:RNA binding; F:zinc ion binding; C:membrane; C:integral component of membrane
TRUE	[BLASTED]	TRINITY_DN6008_c0_g1_i2	EOY00840.1Remorin family protein	1798	5	7.3e-128	83.75
TRUE	[BLASTED]	TRINITY_DN6008_c0_g1_i1	EOY00840.1Remorin family protein	1501	5	6.1e-128	83.75
TRUE	[BLASTED, MAPPED, ANNOTATED]	TRINITY_DN9174_c0_g1_i2	EOY01529.1Uncharacterized protein TCM_011393	344	5	2.1e-23	76.76	1	F:GO:0005488	F:binding
TRUE	[BLASTED, MAPPED, ANNOTATED]	TRINITY_DN4520_c0_g1_i1	EOY02126.1Metallo-hydrolase/oxidoreductase superfamily protein isoform 1	1239	5	1e-173	88.34	1	F:GO:0016787	F:hydrolase activity	EC:3	Hydrolases
TRUE	[BLASTED, MAPPED, ANNOTATED]	TRINITY_DN9625_c0_g1_i1	EOY02473.1DNAJ heat shock N-terminal domain-containing protein	785	5	3.2e-104	86.35	2	F:GO:0046872; F:GO:0051536	F:metal ion binding; F:iron-sulfur cluster binding
TRUE	[BLASTED, MAPPED, ANNOTATED]	TRINITY_DN12069_c0_g1_i2	EOY02523.1Aldose 1-epimerase family protein isoform 1	1309	5	2.3e-171	92.7	4	P:GO:0005975; F:GO:0030246; F:GO:0047938; C:GO:0005737	P:carbohydrate metabolic process; F:carbohydrate binding; F:glucose-6-phosphate 1-epimerase activity; C:cytoplasm	EC:5.1.3.15	Glucose-6-phosphate 1-epimerase
TRUE	[BLASTED, MAPPED, ANNOTATED]	TRINITY_DN12069_c0_g1_i12	EOY02523.1Aldose 1-epimerase family protein isoform 1	1251	5	1.2e-174	94.77	4	P:GO:0005975; F:GO:0030246; F:GO:0047938; C:GO:0005737	P:carbohydrate metabolic process; F:carbohydrate binding; F:glucose-6-phosphate 1-epimerase activity; C:cytoplasm	EC:5.1.3.15	Glucose-6-phosphate 1-epimerase
TRUE	[BLASTED, MAPPED, ANNOTATED]	TRINITY_DN12069_c0_g1_i52	EOY02523.1Aldose 1-epimerase family protein isoform 1	1406	5	5.2e-174	91.85	4	P:GO:0005975; F:GO:0030246; F:GO:0047938; C:GO:0005737	P:carbohydrate metabolic process; F:carbohydrate binding; F:glucose-6-phosphate 1-epimerase activity; C:cytoplasm	EC:5.1.3.15	Glucose-6-phosphate 1-epimerase
TRUE	[BLASTED, MAPPED, ANNOTATED]	TRINITY_DN12069_c0_g1_i42	EOY02523.1Aldose 1-epimerase family protein isoform 1	1157	5	9.6e-174	94.24	4	P:GO:0005975; F:GO:0030246; F:GO:0047938; C:GO:0005737	P:carbohydrate metabolic process; F:carbohydrate binding; F:glucose-6-phosphate 1-epimerase activity; C:cytoplasm	EC:5.1.3.15	Glucose-6-phosphate 1-epimerase
TRUE	[BLASTED, MAPPED, ANNOTATED]	TRINITY_DN12069_c0_g1_i37	EOY02523.1Aldose 1-epimerase family protein isoform 1	1154	5	5.3e-172	93.93	4	P:GO:0005975; F:GO:0030246; F:GO:0047938; C:GO:0005737	P:carbohydrate metabolic process; F:carbohydrate binding; F:glucose-6-phosphate 1-epimerase activity; C:cytoplasm	EC:5.1.3.15	Glucose-6-phosphate 1-epimerase
TRUE	[BLASTED, MAPPED, ANNOTATED]	TRINITY_DN12069_c0_g1_i35	EOY02523.1Aldose 1-epimerase family protein isoform 1	1318	5	1.7e-174	93	4	P:GO:0005975; F:GO:0030246; F:GO:0047938; C:GO:0005737	P:carbohydrate metabolic process; F:carbohydrate binding; F:glucose-6-phosphate 1-epimerase activity; C:cytoplasm	EC:5.1.3.15	Glucose-6-phosphate 1-epimerase
TRUE	[BLASTED, MAPPED, ANNOTATED]	TRINITY_DN12069_c0_g1_i22	EOY02523.1Aldose 1-epimerase family protein isoform 1	1312	5	3.2e-173	93.05	4	P:GO:0005975; F:GO:0030246; F:GO:0047938; C:GO:0005737	P:carbohydrate metabolic process; F:carbohydrate binding; F:glucose-6-phosphate 1-epimerase activity; C:cytoplasm	EC:5.1.3.15	Glucose-6-phosphate 1-epimerase
TRUE	[BLASTED, MAPPED, ANNOTATED]	TRINITY_DN12069_c0_g1_i10	EOY02523.1Aldose 1-epimerase family protein isoform 1	1473	5	5.5e-174	91.61	4	P:GO:0005975; F:GO:0030246; F:GO:0047938; C:GO:0005737	P:carbohydrate metabolic process; F:carbohydrate binding; F:glucose-6-phosphate 1-epimerase activity; C:cytoplasm	EC:5.1.3.15	Glucose-6-phosphate 1-epimerase
TRUE	[BLASTED, MAPPED, ANNOTATED]	TRINITY_DN10629_c0_g1_i5	EOY02766.1Cupredoxin superfamily protein	413	5	4.3e-44	83.24	4	P:GO:0022900; F:GO:0009055; C:GO:0016021; C:GO:0046658	P:electron transport chain; F:electron transfer activity; C:integral component of membrane; C:anchored component of plasma membrane	EC:1	Oxidoreductases
TRUE	[BLASTED, MAPPED, ANNOTATED]	TRINITY_DN10629_c0_g1_i8	EOY02766.1Cupredoxin superfamily protein	348	5	7.6e-42	82.4	4	P:GO:0022900; F:GO:0009055; C:GO:0016021; C:GO:0046658	P:electron transport chain; F:electron transfer activity; C:integral component of membrane; C:anchored component of plasma membrane	EC:1	Oxidoreductases
TRUE	[BLASTED, MAPPED, ANNOTATED]	TRINITY_DN10629_c0_g1_i7	EOY02766.1Cupredoxin superfamily protein	477	5	9.1e-62	83.24	4	P:GO:0022900; F:GO:0009055; C:GO:0016021; C:GO:0046658	P:electron transport chain; F:electron transfer activity; C:integral component of membrane; C:anchored component of plasma membrane	EC:1	Oxidoreductases
TRUE	[BLASTED, MAPPED, ANNOTATED]	TRINITY_DN10629_c0_g1_i4	EOY02766.1Cupredoxin superfamily protein	542	5	5e-64	84.02	4	P:GO:0022900; F:GO:0009055; C:GO:0016021; C:GO:0046658	P:electron transport chain; F:electron transfer activity; C:integral component of membrane; C:anchored component of plasma membrane	EC:1	Oxidoreductases
TRUE	[BLASTED]	TRINITY_DN17842_c0_g1_i1	EOY02791.1Emb:CAB87702.1, putative	296	5	1.6e-37	88.12
TRUE	[BLASTED, MAPPED, ANNOTATED]	TRINITY_DN15145_c0_g1_i1	EOY02833.1Uncharacterized protein TCM_017236	239	5	1.5e-20	95.25	1	C:GO:0016021	C:integral component of membrane
TRUE	[BLASTED, MAPPED, ANNOTATED]	TRINITY_DN2577_c0_g1_i3	EOY02839.1DNA double-strand break repair rad50 ATPase	384	5	1.8e-28	96.71	1	C:GO:0016021	C:integral component of membrane
TRUE	[BLASTED]	TRINITY_DN2822_c0_g1_i103	EOY02853.1GYF domain-containing-like protein isoform 1	5482	5	0	75.1
TRUE	[BLASTED]	TRINITY_DN2822_c0_g1_i15	EOY02853.1GYF domain-containing-like protein isoform 1	5473	5	0	75
TRUE	[BLASTED]	TRINITY_DN2822_c0_g1_i20	EOY02853.1GYF domain-containing-like protein isoform 1	5345	5	0	73.98
TRUE	[BLASTED, MAPPED, ANNOTATED]	TRINITY_DN14166_c0_g1_i2	EOY03799.1 DSBA oxidoreductase family protein isoform 1	1019	5	7e-112	92.68	1	F:GO:0016491	F:oxidoreductase activity	EC:1	Oxidoreductases
TRUE	[BLASTED, MAPPED, ANNOTATED]	TRINITY_DN14166_c0_g1_i5	EOY03799.1 DSBA oxidoreductase family protein isoform 1	1002	5	6.9e-112	92.61	1	F:GO:0016491	F:oxidoreductase activity	EC:1	Oxidoreductases
TRUE	[BLASTED, MAPPED, ANNOTATED]	TRINITY_DN11664_c0_g1_i3	EOY04003.1 Plastid movement impaired 2	943	5	9.1e-98	86.06	1	C:GO:0005886	C:plasma membrane
TRUE	[BLASTED, MAPPED, ANNOTATED]	TRINITY_DN11664_c0_g2_i1	EOY04003.1 Plastid movement impaired 2	646	5	4.5e-88	87.13	1	C:GO:0005886	C:plasma membrane
TRUE	[BLASTED, MAPPED, ANNOTATED]	TRINITY_DN11664_c0_g1_i1	EOY04003.1 Plastid movement impaired 2	943	5	1.4e-98	86.06	1	C:GO:0005886	C:plasma membrane
TRUE	[BLASTED, MAPPED, ANNOTATED]	TRINITY_DN12556_c1_g1_i9	EOY04616.1Haloacid dehalogenase-like hydrolase superfamily protein isoform 2	229	5	8.9e-31	97.33	1	F:GO:0016787	F:hydrolase activity	EC:3	Hydrolases
TRUE	[BLASTED, MAPPED]	TRINITY_DN5754_c0_g2_i1	EOY04786.1Uncharacterized protein TCM_019960	1044	5	1.3e-73	77.35	1	C:GO:0005634	C:nucleus
TRUE	[BLASTED, MAPPED]	TRINITY_DN5754_c0_g1_i6	EOY04786.1Uncharacterized protein TCM_019960	1076	5	5.2e-73	77.08	1	C:GO:0005634	C:nucleus
TRUE	[BLASTED, MAPPED]	TRINITY_DN5754_c0_g1_i3	EOY04786.1Uncharacterized protein TCM_019960	1076	5	6.8e-73	77.08	1	C:GO:0005634	C:nucleus
TRUE	[BLASTED]	TRINITY_DN21257_c0_g1_i1	EOY04937.1Uncharacterized protein TCM_020081 isoform 3, partial	334	2	0.00021	65.08
TRUE	[BLASTED, MAPPED]	TRINITY_DN7364_c0_g1_i3	EOY04982.1Uncharacterized protein TCM_020114	407	1	0.00074	65.57	2	C:GO:0016020; C:GO:0016021	C:membrane; C:integral component of membrane
TRUE	[BLASTED, MAPPED]	TRINITY_DN7364_c0_g1_i2	EOY04982.1Uncharacterized protein TCM_020114	407	1	0.00074	65.57	2	C:GO:0016020; C:GO:0016021	C:membrane; C:integral component of membrane
TRUE	[BLASTED, MAPPED, ANNOTATED]	TRINITY_DN10713_c0_g1_i2	EOY05074.1Phytoene desaturase 3 isoform 1	1008	5	2.2e-110	85.48	4	P:GO:0016117; F:GO:0016166; C:GO:0009534; C:GO:0016020	P:carotenoid biosynthetic process; F:phytoene dehydrogenase activity; C:chloroplast thylakoid; C:membrane	EC:1.3	Acting on the CH-CH group of donors
TRUE	[BLASTED, MAPPED, ANNOTATED]	TRINITY_DN10713_c0_g1_i3	EOY05074.1Phytoene desaturase 3 isoform 1	1050	5	8e-111	85.48	4	P:GO:0016117; F:GO:0016166; C:GO:0009534; C:GO:0016020	P:carotenoid biosynthetic process; F:phytoene dehydrogenase activity; C:chloroplast thylakoid; C:membrane	EC:1.3	Acting on the CH-CH group of donors
TRUE	[BLASTED, MAPPED, ANNOTATED]	TRINITY_DN10713_c0_g1_i1	EOY05074.1Phytoene desaturase 3 isoform 1	944	5	4.2e-111	85.48	4	P:GO:0016117; F:GO:0016166; C:GO:0009534; C:GO:0016020	P:carotenoid biosynthetic process; F:phytoene dehydrogenase activity; C:chloroplast thylakoid; C:membrane	EC:1.3	Acting on the CH-CH group of donors
TRUE	[BLASTED]	TRINITY_DN9020_c0_g1_i1	EOY05447.1F-box family protein	983	5	3.2e-130	93.17
TRUE	[BLASTED, MAPPED, ANNOTATED]	TRINITY_DN1179_c0_g1_i6	EOY05493.1 Alpha/beta-Hydrolases superfamily protein	2401	5	1.5e-192	92.84	1	F:GO:0016787	F:hydrolase activity	EC:3	Hydrolases
TRUE	[BLASTED, MAPPED, ANNOTATED]	TRINITY_DN1179_c0_g1_i5	EOY05493.1 Alpha/beta-Hydrolases superfamily protein	1382	5	2.8e-188	91.67	1	F:GO:0016787	F:hydrolase activity	EC:3	Hydrolases
TRUE	[BLASTED, MAPPED, ANNOTATED]	TRINITY_DN1179_c0_g1_i2	EOY05493.1 Alpha/beta-Hydrolases superfamily protein	2335	5	1.4e-192	92.84	1	F:GO:0016787	F:hydrolase activity	EC:3	Hydrolases
TRUE	[BLASTED, MAPPED, ANNOTATED]	TRINITY_DN6411_c0_g1_i1	EOY05634.1Cupredoxin superfamily protein, putative	601	5	1.1e-77	83.36	4	P:GO:0022900; F:GO:0009055; C:GO:0016021; C:GO:0046658	P:electron transport chain; F:electron transfer activity; C:integral component of membrane; C:anchored component of plasma membrane	EC:1	Oxidoreductases
TRUE	[BLASTED]	TRINITY_DN8734_c0_g2_i2	EOY05664.1Sec14p-like phosphatidylinositol transfer family protein isoform 1	420	5	6.6e-40	94.9
TRUE	[BLASTED]	TRINITY_DN8734_c0_g2_i1	EOY05664.1Sec14p-like phosphatidylinositol transfer family protein isoform 1	387	5	5.9e-35	94.25
TRUE	[BLASTED]	TRINITY_DN19149_c0_g2_i1	EOY06120.1 Embryo sac development arrest 6, putative	860	5	1.3e-47	71.19
TRUE	[BLASTED]	TRINITY_DN8901_c0_g1_i1	EOY06120.1 Embryo sac development arrest 6, putative	748	5	7.8e-60	76.71
TRUE	[BLASTED, MAPPED, ANNOTATED]	TRINITY_DN5236_c0_g2_i1	EOY06345.1Inosine-uridine preferring nucleoside hydrolase family protein isoform 1	2819	5	0	89.17	2	F:GO:0016787; C:GO:0016021	F:hydrolase activity; C:integral component of membrane	EC:3	Hydrolases
TRUE	[BLASTED]	TRINITY_DN7780_c0_g1_i6	EOY06418.1RING finger and CHY zinc finger domain-containing protein 1 isoform 1	605	5	6.8e-46	85.88
TRUE	[BLASTED, MAPPED, ANNOTATED]	TRINITY_DN21059_c0_g1_i1	EOY06666.1Glycine-rich family protein, putative isoform 2	896	5	2.2e-56	91.41	1	C:GO:0016021	C:integral component of membrane
TRUE	[BLASTED, MAPPED, ANNOTATED]	TRINITY_DN17454_c0_g1_i1	EOY06667.1Pentatricopeptide (PPR) domain protein 40, putative	222	5	3.5e-24	87.67	1	C:GO:0016021	C:integral component of membrane
TRUE	[BLASTED, MAPPED, ANNOTATED]	TRINITY_DN6243_c0_g1_i32	EOY06841.1Calcium-dependent lipid-binding family protein isoform 2	5293	5	0	86.12	1	C:GO:0016021	C:integral component of membrane
TRUE	[BLASTED, MAPPED, ANNOTATED]	TRINITY_DN6243_c0_g1_i8	EOY06843.1Calcium-dependent lipid-binding family protein isoform 4	6512	5	0	84.13	1	C:GO:0016021	C:integral component of membrane
TRUE	[BLASTED, MAPPED, ANNOTATED]	TRINITY_DN14376_c0_g1_i1	EOY06843.1Calcium-dependent lipid-binding family protein isoform 4	231	5	3.6e-32	83.22	1	C:GO:0016021	C:integral component of membrane
TRUE	[BLASTED, MAPPED, ANNOTATED]	TRINITY_DN6243_c0_g1_i23	EOY06843.1Calcium-dependent lipid-binding family protein isoform 4	4359	5	0	84.69	1	C:GO:0016021	C:integral component of membrane
TRUE	[BLASTED, MAPPED, ANNOTATED]	TRINITY_DN5082_c0_g1_i2	EOY06851.1Uncharacterized protein TCM_021451 isoform 2, partial	445	5	9.8e-10	91.72	1	C:GO:0016021	C:integral component of membrane
TRUE	[BLASTED, MAPPED]	TRINITY_DN1895_c0_g1_i11	EOY07173.1Transducin family protein / WD-40 repeat family protein, putative isoform 3	2939	5	4e-83	52.73	7	P:GO:0017157; P:GO:0050790; F:GO:0005096; F:GO:0019905; F:GO:0045159; C:GO:0005737; C:GO:0005886	P:regulation of exocytosis; P:regulation of catalytic activity; F:GTPase activator activity; F:syntaxin binding; F:myosin II binding; C:cytoplasm; C:plasma membrane
TRUE	[BLASTED, MAPPED]	TRINITY_DN1895_c0_g1_i132	EOY07173.1Transducin family protein / WD-40 repeat family protein, putative isoform 3	2718	5	9.1e-82	52.49	7	P:GO:0017157; P:GO:0050790; F:GO:0005096; F:GO:0019905; F:GO:0045159; C:GO:0005737; C:GO:0005886	P:regulation of exocytosis; P:regulation of catalytic activity; F:GTPase activator activity; F:syntaxin binding; F:myosin II binding; C:cytoplasm; C:plasma membrane
TRUE	[BLASTED, MAPPED]	TRINITY_DN1895_c0_g1_i118	EOY07173.1Transducin family protein / WD-40 repeat family protein, putative isoform 3	2756	5	3.7e-83	52.73	7	P:GO:0017157; P:GO:0050790; F:GO:0005096; F:GO:0019905; F:GO:0045159; C:GO:0005737; C:GO:0005886	P:regulation of exocytosis; P:regulation of catalytic activity; F:GTPase activator activity; F:syntaxin binding; F:myosin II binding; C:cytoplasm; C:plasma membrane
TRUE	[BLASTED, MAPPED]	TRINITY_DN1895_c0_g1_i40	EOY07173.1Transducin family protein / WD-40 repeat family protein, putative isoform 3	2901	5	3.9e-83	52.73	7	P:GO:0017157; P:GO:0050790; F:GO:0005096; F:GO:0019905; F:GO:0045159; C:GO:0005737; C:GO:0005886	P:regulation of exocytosis; P:regulation of catalytic activity; F:GTPase activator activity; F:syntaxin binding; F:myosin II binding; C:cytoplasm; C:plasma membrane
TRUE	[BLASTED, MAPPED]	TRINITY_DN1895_c0_g1_i14	EOY07173.1Transducin family protein / WD-40 repeat family protein, putative isoform 3	2901	5	9.7e-82	52.49	7	P:GO:0017157; P:GO:0050790; F:GO:0005096; F:GO:0019905; F:GO:0045159; C:GO:0005737; C:GO:0005886	P:regulation of exocytosis; P:regulation of catalytic activity; F:GTPase activator activity; F:syntaxin binding; F:myosin II binding; C:cytoplasm; C:plasma membrane
TRUE	[BLASTED, MAPPED]	TRINITY_DN1895_c0_g1_i136	EOY07173.1Transducin family protein / WD-40 repeat family protein, putative isoform 3	2756	5	9.2e-82	52.49	7	P:GO:0017157; P:GO:0050790; F:GO:0005096; F:GO:0019905; F:GO:0045159; C:GO:0005737; C:GO:0005886	P:regulation of exocytosis; P:regulation of catalytic activity; F:GTPase activator activity; F:syntaxin binding; F:myosin II binding; C:cytoplasm; C:plasma membrane
TRUE	[BLASTED, MAPPED]	TRINITY_DN1895_c0_g1_i134	EOY07173.1Transducin family protein / WD-40 repeat family protein, putative isoform 3	2817	5	3.8e-83	52.73	7	P:GO:0017157; P:GO:0050790; F:GO:0005096; F:GO:0019905; F:GO:0045159; C:GO:0005737; C:GO:0005886	P:regulation of exocytosis; P:regulation of catalytic activity; F:GTPase activator activity; F:syntaxin binding; F:myosin II binding; C:cytoplasm; C:plasma membrane
TRUE	[BLASTED, MAPPED]	TRINITY_DN1895_c0_g1_i41	EOY07173.1Transducin family protein / WD-40 repeat family protein, putative isoform 3	1328	5	1.4e-83	52.73	7	P:GO:0017157; P:GO:0050790; F:GO:0005096; F:GO:0019905; F:GO:0045159; C:GO:0005737; C:GO:0005886	P:regulation of exocytosis; P:regulation of catalytic activity; F:GTPase activator activity; F:syntaxin binding; F:myosin II binding; C:cytoplasm; C:plasma membrane
TRUE	[BLASTED, MAPPED]	TRINITY_DN1895_c0_g1_i81	EOY07173.1Transducin family protein / WD-40 repeat family protein, putative isoform 3	2634	5	3.6e-83	52.73	7	P:GO:0017157; P:GO:0050790; F:GO:0005096; F:GO:0019905; F:GO:0045159; C:GO:0005737; C:GO:0005886	P:regulation of exocytosis; P:regulation of catalytic activity; F:GTPase activator activity; F:syntaxin binding; F:myosin II binding; C:cytoplasm; C:plasma membrane
TRUE	[BLASTED, MAPPED]	TRINITY_DN1895_c0_g1_i57	EOY07173.1Transducin family protein / WD-40 repeat family protein, putative isoform 3	2939	5	4e-83	52.73	7	P:GO:0017157; P:GO:0050790; F:GO:0005096; F:GO:0019905; F:GO:0045159; C:GO:0005737; C:GO:0005886	P:regulation of exocytosis; P:regulation of catalytic activity; F:GTPase activator activity; F:syntaxin binding; F:myosin II binding; C:cytoplasm; C:plasma membrane
TRUE	[BLASTED, MAPPED]	TRINITY_DN1895_c0_g1_i53	EOY07173.1Transducin family protein / WD-40 repeat family protein, putative isoform 3	2939	5	9.8e-82	52.49	7	P:GO:0017157; P:GO:0050790; F:GO:0005096; F:GO:0019905; F:GO:0045159; C:GO:0005737; C:GO:0005886	P:regulation of exocytosis; P:regulation of catalytic activity; F:GTPase activator activity; F:syntaxin binding; F:myosin II binding; C:cytoplasm; C:plasma membrane
TRUE	[BLASTED, MAPPED]	TRINITY_DN1895_c0_g1_i50	EOY07173.1Transducin family protein / WD-40 repeat family protein, putative isoform 3	2855	5	3.9e-83	52.73	7	P:GO:0017157; P:GO:0050790; F:GO:0005096; F:GO:0019905; F:GO:0045159; C:GO:0005737; C:GO:0005886	P:regulation of exocytosis; P:regulation of catalytic activity; F:GTPase activator activity; F:syntaxin binding; F:myosin II binding; C:cytoplasm; C:plasma membrane
TRUE	[BLASTED, MAPPED]	TRINITY_DN1895_c0_g1_i47	EOY07173.1Transducin family protein / WD-40 repeat family protein, putative isoform 3	2939	5	9.8e-82	52.49	7	P:GO:0017157; P:GO:0050790; F:GO:0005096; F:GO:0019905; F:GO:0045159; C:GO:0005737; C:GO:0005886	P:regulation of exocytosis; P:regulation of catalytic activity; F:GTPase activator activity; F:syntaxin binding; F:myosin II binding; C:cytoplasm; C:plasma membrane
TRUE	[BLASTED, MAPPED]	TRINITY_DN1895_c0_g1_i43	EOY07173.1Transducin family protein / WD-40 repeat family protein, putative isoform 3	1450	5	4.9e-82	52.49	7	P:GO:0017157; P:GO:0050790; F:GO:0005096; F:GO:0019905; F:GO:0045159; C:GO:0005737; C:GO:0005886	P:regulation of exocytosis; P:regulation of catalytic activity; F:GTPase activator activity; F:syntaxin binding; F:myosin II binding; C:cytoplasm; C:plasma membrane
TRUE	[BLASTED, MAPPED]	TRINITY_DN1895_c0_g1_i101	EOY07173.1Transducin family protein / WD-40 repeat family protein, putative isoform 3	2817	5	3.8e-83	52.73	7	P:GO:0017157; P:GO:0050790; F:GO:0005096; F:GO:0019905; F:GO:0045159; C:GO:0005737; C:GO:0005886	P:regulation of exocytosis; P:regulation of catalytic activity; F:GTPase activator activity; F:syntaxin binding; F:myosin II binding; C:cytoplasm; C:plasma membrane
TRUE	[BLASTED, MAPPED]	TRINITY_DN14694_c0_g1_i3	EOY07250.1Carbohydrate-binding-like fold, putative isoform 1	1390	5	2e-69	64.66	2	F:GO:0030246; F:GO:2001070	F:carbohydrate binding; F:starch binding
TRUE	[BLASTED, MAPPED]	TRINITY_DN14694_c0_g1_i2	EOY07250.1Carbohydrate-binding-like fold, putative isoform 1	1306	5	1.9e-69	61.3	2	F:GO:0030246; F:GO:2001070	F:carbohydrate binding; F:starch binding
TRUE	[BLASTED, MAPPED]	TRINITY_DN14694_c0_g1_i1	EOY07250.1Carbohydrate-binding-like fold, putative isoform 1	1469	5	2.1e-69	64.67	4	F:GO:0030246; F:GO:2001070; C:GO:0016020; C:GO:0016021	F:carbohydrate binding; F:starch binding; C:membrane; C:integral component of membrane
TRUE	[BLASTED, MAPPED, ANNOTATED]	TRINITY_DN19853_c0_g1_i1	EOY07327.1 Plastid transcriptionally active isoform 1	1120	5	5e-159	81.73	3	P:GO:0006355; C:GO:0009508; C:GO:0042644	P:regulation of transcription, DNA-templated; C:plastid chromosome; C:chloroplast nucleoid
TRUE	[BLASTED, MAPPED, ANNOTATED]	TRINITY_DN944_c0_g1_i24	EOY07655.1RNA-binding family protein with retrovirus zinc finger-like domain, putative	759	5	3.2e-24	66.59	1	F:GO:0003676	F:nucleic acid binding
TRUE	[BLASTED, MAPPED, ANNOTATED]	TRINITY_DN19720_c0_g1_i1	EOY07933.1GATA zinc finger domain-containing protein 10	1144	5	3.4e-123	87.3	2	P:GO:0022904; C:GO:0016021	P:respiratory electron transport chain; C:integral component of membrane
TRUE	[BLASTED, MAPPED, ANNOTATED]	TRINITY_DN11013_c0_g1_i5	EOY08161.1Pleiotropic drug resistance 11 isoform 1	1903	5	1.4e-283	88.72	4	P:GO:0055085; F:GO:0005524; F:GO:0140359; C:GO:0016021	P:transmembrane transport; F:ATP binding; F:ABC-type transporter activity; C:integral component of membrane	EC:7	Translocases
TRUE	[BLASTED, MAPPED]	TRINITY_DN10581_c0_g3_i1	EOY08714.1Cysteine-rich RLK (RECEPTOR-like protein kinase) 8, putative	411	5	4.7e-06	80.34	2	P:GO:0016310; F:GO:0016301	P:phosphorylation; F:kinase activity
TRUE	[BLASTED, MAPPED, ANNOTATED]	TRINITY_DN9231_c0_g1_i6	EOY08891.1Folic acid and derivative biosynthetic process isoform 1	807	5	2.9e-108	91.13	1	C:GO:0005737	C:cytoplasm
TRUE	[BLASTED, MAPPED, ANNOTATED]	TRINITY_DN9231_c0_g1_i3	EOY08891.1Folic acid and derivative biosynthetic process isoform 1	956	5	1.2e-108	86.98	1	C:GO:0005737	C:cytoplasm
TRUE	[BLASTED, MAPPED, ANNOTATED]	TRINITY_DN9231_c0_g1_i2	EOY08891.1Folic acid and derivative biosynthetic process isoform 1	956	5	1.2e-108	86.8	1	C:GO:0005737	C:cytoplasm
TRUE	[BLASTED, MAPPED, ANNOTATED]	TRINITY_DN9231_c0_g1_i1	EOY08891.1Folic acid and derivative biosynthetic process isoform 1	956	5	3.4e-108	91.13	1	C:GO:0005737	C:cytoplasm
TRUE	[BLASTED, MAPPED, ANNOTATED]	TRINITY_DN14970_c0_g2_i1	EOY09331.1RING/FYVE/PHD zinc finger superfamily protein, putative isoform 1	314	5	1.6e-19	89.82	1	F:GO:0046872	F:metal ion binding
TRUE	[BLASTED, MAPPED, ANNOTATED]	TRINITY_DN14970_c0_g1_i1	EOY09331.1RING/FYVE/PHD zinc finger superfamily protein, putative isoform 1	229	5	5.4e-20	89.85	1	F:GO:0046872	F:metal ion binding
TRUE	[BLASTED, MAPPED, ANNOTATED]	TRINITY_DN20394_c0_g1_i1	EOY09626.1 Calcium-binding EF-hand family protein	562	5	6.1e-65	95.64	2	F:GO:0005509; C:GO:0005829	F:calcium ion binding; C:cytosol
TRUE	[BLASTED, MAPPED, ANNOTATED]	TRINITY_DN16452_c0_g1_i1	EOY09776.1P-type ATPase transporter	3924	5	0	90.89	10	P:GO:0006874; P:GO:0009846; P:GO:0010073; P:GO:0016036; P:GO:0048867; P:GO:0098655; F:GO:0005524; F:GO:0019829; C:GO:0005886; C:GO:0016021	P:cellular calcium ion homeostasis; P:pollen germination; P:meristem maintenance; P:cellular response to phosphate starvation; P:stem cell fate determination; P:cation transmembrane transport; F:ATP binding; F:ATPase-coupled cation transmembrane transporter activity; C:plasma membrane; C:integral component of membrane	EC:7	Translocases
TRUE	[BLASTED, MAPPED, ANNOTATED]	TRINITY_DN19401_c0_g1_i10	EOY09993.1 Rubredoxin family protein	642	5	5.7e-51	94.75	2	F:GO:0005506; C:GO:0016021	F:iron ion binding; C:integral component of membrane
TRUE	[BLASTED]	TRINITY_DN3869_c0_g1_i108	EOY10143.1Plasma membrane isoform 1	1197	5	3.6e-131	88.34
TRUE	[BLASTED]	TRINITY_DN3869_c0_g1_i149	EOY10143.1Plasma membrane isoform 1	1223	5	5.8e-153	88.83
TRUE	[BLASTED]	TRINITY_DN3869_c0_g1_i77	EOY10143.1Plasma membrane isoform 1	1108	5	3.2e-158	90.2
TRUE	[BLASTED]	TRINITY_DN3869_c0_g1_i55	EOY10143.1Plasma membrane isoform 1	1219	5	3.5e-150	88.15
TRUE	[BLASTED]	TRINITY_DN3869_c0_g1_i228	EOY10143.1Plasma membrane isoform 1	1197	5	4.7e-131	88.55
TRUE	[BLASTED]	TRINITY_DN3869_c0_g1_i222	EOY10143.1Plasma membrane isoform 1	1223	5	1.3e-157	89.69
TRUE	[BLASTED]	TRINITY_DN3869_c0_g1_i210	EOY10143.1Plasma membrane isoform 1	1223	5	2.9e-152	88.83
TRUE	[BLASTED]	TRINITY_DN3869_c0_g1_i20	EOY10143.1Plasma membrane isoform 1	1197	5	4.7e-131	88.55
TRUE	[BLASTED]	TRINITY_DN3869_c0_g1_i191	EOY10143.1Plasma membrane isoform 1	1223	5	3.5e-150	88.15
TRUE	[BLASTED]	TRINITY_DN3869_c0_g1_i190	EOY10143.1Plasma membrane isoform 1	1108	5	3.2e-158	90.2
TRUE	[BLASTED]	TRINITY_DN3869_c0_g1_i174	EOY10143.1Plasma membrane isoform 1	1223	5	1.3e-157	89.69
TRUE	[BLASTED]	TRINITY_DN3869_c0_g1_i160	EOY10143.1Plasma membrane isoform 1	1219	5	9.2e-151	88.34
TRUE	[BLASTED]	TRINITY_DN3869_c0_g1_i158	EOY10143.1Plasma membrane isoform 1	1223	5	2.5e-156	89.2
TRUE	[BLASTED]	TRINITY_DN3869_c0_g1_i157	EOY10143.1Plasma membrane isoform 1	1223	5	2.1e-155	89.64
TRUE	[BLASTED]	TRINITY_DN3869_c0_g1_i148	EOY10143.1Plasma membrane isoform 1	1223	5	9.2e-151	88.34
TRUE	[BLASTED]	TRINITY_DN3869_c0_g1_i147	EOY10143.1Plasma membrane isoform 1	1197	5	2e-126	87.35
TRUE	[BLASTED]	TRINITY_DN3869_c0_g1_i146	EOY10143.1Plasma membrane isoform 1	1223	5	2.1e-155	89.64
TRUE	[BLASTED]	TRINITY_DN3869_c0_g1_i145	EOY10143.1Plasma membrane isoform 1	1223	5	5.2e-154	89.14
TRUE	[BLASTED]	TRINITY_DN3869_c0_g1_i143	EOY10143.1Plasma membrane isoform 1	1197	5	1.6e-131	88.98
TRUE	[BLASTED]	TRINITY_DN3869_c0_g1_i128	EOY10143.1Plasma membrane isoform 1	1223	5	1.7e-152	88.27
TRUE	[BLASTED]	TRINITY_DN3869_c0_g1_i125	EOY10143.1Plasma membrane isoform 1	1219	5	2.1e-155	89.64
TRUE	[BLASTED]	TRINITY_DN3869_c0_g1_i120	EOY10143.1Plasma membrane isoform 1	1197	5	5.9e-126	86.92
TRUE	[BLASTED]	TRINITY_DN3869_c0_g1_i114	EOY10143.1Plasma membrane isoform 1	1219	5	2.1e-155	89.64
TRUE	[BLASTED]	TRINITY_DN3869_c0_g1_i113	EOY10143.1Plasma membrane isoform 1	1197	5	1.6e-131	88.98
TRUE	[BLASTED]	TRINITY_DN3869_c0_g1_i109	EOY10143.1Plasma membrane isoform 1	508	5	1.5e-75	88.99
TRUE	[BLASTED]	TRINITY_DN3869_c0_g1_i106	EOY10143.1Plasma membrane isoform 1	1108	5	4e-153	88.83
TRUE	[BLASTED]	TRINITY_DN3869_c0_g1_i124	EOY10146.1Plasma membrane isoform 4	482	5	1.4e-41	68.02
TRUE	[BLASTED]	TRINITY_DN3869_c0_g1_i216	EOY10146.1Plasma membrane isoform 4	446	5	1.2e-36	66.27
TRUE	[BLASTED]	TRINITY_DN8916_c0_g1_i1	EOY10146.1Plasma membrane isoform 4	218	5	8.5e-07	91.18
TRUE	[BLASTED, MAPPED, ANNOTATED]	TRINITY_DN1104_c0_g1_i8	EOY10677.1Vacuolar ATP synthase catalytic subunit-related / V-ATPase-related / vacuolar proton pump-related	323	5	1e-16	88.4	0
TRUE	[BLASTED, MAPPED, ANNOTATED]	TRINITY_DN1104_c0_g1_i48	EOY10677.1Vacuolar ATP synthase catalytic subunit-related / V-ATPase-related / vacuolar proton pump-related	323	5	1.3e-16	89.39	0
TRUE	[BLASTED, MAPPED, ANNOTATED]	TRINITY_DN1104_c0_g1_i10	EOY10677.1Vacuolar ATP synthase catalytic subunit-related / V-ATPase-related / vacuolar proton pump-related	323	5	4.2e-18	91.54	0
TRUE	[BLASTED, MAPPED, ANNOTATED]	TRINITY_DN148_c0_g1_i2	EOY10851.1Vacuolar protein sorting-associated protein 62	2491	5	0	86	1	C:GO:0016021	C:integral component of membrane
TRUE	[BLASTED]	TRINITY_DN3640_c0_g2_i1	EOY11025.1 NC domain-containing-related-like protein	235	5	8.5e-21	69.67
TRUE	[BLASTED, MAPPED, ANNOTATED]	TRINITY_DN17149_c0_g1_i2	EOY11127.1Syntaxin of plants 52, putative isoform 2	622	5	4.2e-59	78.8	1	C:GO:0016020	C:membrane
TRUE	[BLASTED, MAPPED, ANNOTATED]	TRINITY_DN17149_c0_g1_i1	EOY11127.1Syntaxin of plants 52, putative isoform 2	884	5	1.2e-78	75.64	1	C:GO:0016020	C:membrane
TRUE	[BLASTED, MAPPED, ANNOTATED]	TRINITY_DN4098_c0_g1_i5	EOY11204.1HNH endonuclease	1110	5	1e-124	86.64	2	P:GO:0090305; F:GO:0004519	P:nucleic acid phosphodiester bond hydrolysis; F:endonuclease activity	EC:3.1	Acting on ester bonds
TRUE	[BLASTED, MAPPED, ANNOTATED]	TRINITY_DN20049_c0_g1_i1	EOY11250.1A_TM021B04.11 protein	1225	5	1.6e-171	91.89	5	P:GO:0006508; F:GO:0004176; F:GO:0004222; F:GO:0005524; C:GO:0016020	P:proteolysis; F:ATP-dependent peptidase activity; F:metalloendopeptidase activity; F:ATP binding; C:membrane	EC:3.4.24	Acting on peptide bonds (peptidases)
TRUE	[BLASTED, MAPPED, ANNOTATED]	TRINITY_DN2337_c0_g1_i3	EOY11518.1 Hypoxia-responsive family protein	632	5	1.6e-42	92.24	3	P:GO:0033617; C:GO:0005746; C:GO:0031305	P:mitochondrial cytochrome c oxidase assembly; C:mitochondrial respirasome; C:integral component of mitochondrial inner membrane
TRUE	[BLASTED, MAPPED, ANNOTATED]	TRINITY_DN2337_c0_g1_i4	EOY11518.1 Hypoxia-responsive family protein	608	5	2.7e-42	93.85	3	P:GO:0033617; C:GO:0005746; C:GO:0031305	P:mitochondrial cytochrome c oxidase assembly; C:mitochondrial respirasome; C:integral component of mitochondrial inner membrane
TRUE	[BLASTED, MAPPED, ANNOTATED]	TRINITY_DN2337_c0_g1_i1	EOY11518.1 Hypoxia-responsive family protein	632	5	1.6e-42	92.24	3	P:GO:0033617; C:GO:0005746; C:GO:0031305	P:mitochondrial cytochrome c oxidase assembly; C:mitochondrial respirasome; C:integral component of mitochondrial inner membrane
TRUE	[BLASTED, MAPPED]	TRINITY_DN10971_c0_g1_i1	EOY11744.1Pleiotropic drug resistance 9	234	5	1e-05	78.58	6	P:GO:0055085; F:GO:0000166; F:GO:0005524; F:GO:0140359; C:GO:0016020; C:GO:0016021	P:transmembrane transport; F:nucleotide binding; F:ATP binding; F:ABC-type transporter activity; C:membrane; C:integral component of membrane
TRUE	[BLASTED, MAPPED]	TRINITY_DN10971_c0_g1_i2	EOY11744.1Pleiotropic drug resistance 9	224	5	9.6e-06	78.58	6	P:GO:0055085; F:GO:0000166; F:GO:0005524; F:GO:0140359; C:GO:0016020; C:GO:0016021	P:transmembrane transport; F:nucleotide binding; F:ATP binding; F:ABC-type transporter activity; C:membrane; C:integral component of membrane
TRUE	[BLASTED, MAPPED]	TRINITY_DN6711_c1_g1_i125	EOY11759.1Pentatricopeptide repeat superfamily protein, putative isoform 2	436	5	5.1e-35	61.05	2	F:GO:0005525; F:GO:0046872	F:GTP binding; F:metal ion binding
TRUE	[BLASTED, MAPPED]	TRINITY_DN6711_c1_g1_i47	EOY11759.1Pentatricopeptide repeat superfamily protein, putative isoform 2	529	5	1.9e-36	61.2	2	F:GO:0005525; F:GO:0046872	F:GTP binding; F:metal ion binding
TRUE	[BLASTED, MAPPED]	TRINITY_DN6711_c1_g1_i94	EOY11759.1Pentatricopeptide repeat superfamily protein, putative isoform 2	727	5	5.9e-44	61.73	2	F:GO:0005525; F:GO:0046872	F:GTP binding; F:metal ion binding
TRUE	[BLASTED, MAPPED, ANNOTATED]	TRINITY_DN7288_c0_g1_i33	EOY11762.1MuDR family transposase isoform 2	2547	5	0	91.87	1	F:GO:0008270	F:zinc ion binding
TRUE	[BLASTED, MAPPED, ANNOTATED]	TRINITY_DN7288_c0_g1_i3	EOY11762.1MuDR family transposase isoform 2	2547	5	0	91.81	1	F:GO:0008270	F:zinc ion binding
TRUE	[BLASTED, MAPPED, ANNOTATED]	TRINITY_DN7288_c0_g1_i28	EOY11762.1MuDR family transposase isoform 2	2617	5	0	92.49	1	F:GO:0008270	F:zinc ion binding
TRUE	[BLASTED, MAPPED, ANNOTATED]	TRINITY_DN7288_c0_g1_i22	EOY11762.1MuDR family transposase isoform 2	1425	5	1.1e-230	93.17	1	F:GO:0008270	F:zinc ion binding
TRUE	[BLASTED, MAPPED, ANNOTATED]	TRINITY_DN7288_c0_g1_i64	EOY11762.1MuDR family transposase isoform 2	2531	5	0	91.95	1	F:GO:0008270	F:zinc ion binding
TRUE	[BLASTED, MAPPED, ANNOTATED]	TRINITY_DN7288_c0_g1_i6	EOY11762.1MuDR family transposase isoform 2	2547	5	0	91.68	1	F:GO:0008270	F:zinc ion binding
TRUE	[BLASTED, MAPPED, ANNOTATED]	TRINITY_DN7288_c0_g1_i57	EOY11762.1MuDR family transposase isoform 2	2461	5	0	91.27	1	F:GO:0008270	F:zinc ion binding
TRUE	[BLASTED, MAPPED, ANNOTATED]	TRINITY_DN7288_c0_g1_i56	EOY11762.1MuDR family transposase isoform 2	2547	5	0	91.74	1	F:GO:0008270	F:zinc ion binding
TRUE	[BLASTED, MAPPED, ANNOTATED]	TRINITY_DN7288_c0_g1_i47	EOY11762.1MuDR family transposase isoform 2	2531	5	0	92.07	1	F:GO:0008270	F:zinc ion binding
TRUE	[BLASTED, MAPPED, ANNOTATED]	TRINITY_DN7288_c0_g1_i43	EOY11762.1MuDR family transposase isoform 2	2461	5	0	91.32	1	F:GO:0008270	F:zinc ion binding
TRUE	[BLASTED, MAPPED, ANNOTATED]	TRINITY_DN7288_c0_g1_i18	EOY11762.1MuDR family transposase isoform 2	2617	5	0	92.36	1	F:GO:0008270	F:zinc ion binding
TRUE	[BLASTED]	TRINITY_DN7589_c0_g1_i3	EOY11806.1UvrABC system protein C	606	5	4e-38	78.09
TRUE	[BLASTED, MAPPED, ANNOTATED]	TRINITY_DN12564_c0_g1_i1	EOY11926.1Leucine-rich receptor-like protein kinase family protein isoform 1	222	5	6e-32	93.51	5	P:GO:0006468; F:GO:0004672; F:GO:0005524; C:GO:0005886; C:GO:0016021	P:protein phosphorylation; F:protein kinase activity; F:ATP binding; C:plasma membrane; C:integral component of membrane	EC:2.7.1	Transferring phosphorus-containing groups
TRUE	[BLASTED]	TRINITY_DN21937_c0_g1_i1	EOY11944.1Serine-rich protein-related, putative	203	5	4.5e-10	61.58
TRUE	[BLASTED, MAPPED, ANNOTATED]	TRINITY_DN13735_c0_g3_i1	EOY13009.1Inner membrane protein oxaA	544	5	1.5e-36	74.74	1	C:GO:0016020	C:membrane
TRUE	[BLASTED, MAPPED, ANNOTATED]	TRINITY_DN15877_c0_g1_i1	EOY13009.1Inner membrane protein oxaA	360	5	2e-53	88.23	1	C:GO:0016021	C:integral component of membrane
TRUE	[BLASTED, MAPPED, ANNOTATED]	TRINITY_DN7231_c0_g1_i6	EOY13036.1 Embryo defective 2737	1627	5	6.2e-219	92.65	3	P:GO:0010027; P:GO:1901371; C:GO:0009941	P:thylakoid membrane organization; P:regulation of leaf morphogenesis; C:chloroplast envelope
TRUE	[BLASTED, MAPPED, ANNOTATED]	TRINITY_DN7231_c0_g1_i8	EOY13036.1 Embryo defective 2737	1376	5	5.2e-219	92.65	3	P:GO:0010027; P:GO:1901371; C:GO:0009941	P:thylakoid membrane organization; P:regulation of leaf morphogenesis; C:chloroplast envelope
TRUE	[BLASTED, MAPPED, ANNOTATED]	TRINITY_DN7231_c0_g1_i9	EOY13036.1 Embryo defective 2737	1608	5	6.1e-219	92.65	3	P:GO:0010027; P:GO:1901371; C:GO:0009941	P:thylakoid membrane organization; P:regulation of leaf morphogenesis; C:chloroplast envelope
TRUE	[BLASTED, MAPPED, ANNOTATED]	TRINITY_DN7231_c0_g1_i7	EOY13036.1 Embryo defective 2737	1626	5	6.2e-219	92.65	3	P:GO:0010027; P:GO:1901371; C:GO:0009941	P:thylakoid membrane organization; P:regulation of leaf morphogenesis; C:chloroplast envelope
TRUE	[BLASTED, MAPPED, ANNOTATED]	TRINITY_DN7231_c0_g1_i10	EOY13036.1 Embryo defective 2737	1609	5	6.1e-219	92.65	3	P:GO:0010027; P:GO:1901371; C:GO:0009941	P:thylakoid membrane organization; P:regulation of leaf morphogenesis; C:chloroplast envelope
TRUE	[BLASTED]	TRINITY_DN21423_c0_g1_i1	EOY13125.1Serine/arginine repetitive matrix protein 2, putative	1263	5	4.3e-135	70.01
TRUE	[BLASTED, MAPPED, ANNOTATED]	TRINITY_DN1926_c0_g1_i7	EOY13247.1Ubiquitin-conjugating enzyme 36 isoform 2	401	5	1.3e-32	97.14	5	P:GO:0006301; P:GO:0070534; F:GO:0005524; F:GO:0061631; C:GO:0016021	P:postreplication repair; P:protein K63-linked ubiquitination; F:ATP binding; F:ubiquitin conjugating enzyme activity; C:integral component of membrane	EC:2.3.2.23	E2 ubiquitin-conjugating enzyme
TRUE	[BLASTED]	TRINITY_DN16802_c0_g1_i8	EOY14307.1C-type mannose receptor 2	1280	5	5.4e-210	91.14
TRUE	[BLASTED]	TRINITY_DN16802_c0_g1_i17	EOY14307.1C-type mannose receptor 2	935	5	2.1e-171	95.24
TRUE	[BLASTED]	TRINITY_DN16802_c0_g1_i13	EOY14307.1C-type mannose receptor 2	1280	5	7.8e-209	91.04
TRUE	[BLASTED]	TRINITY_DN16802_c0_g1_i15	EOY14307.1C-type mannose receptor 2	1143	5	8.8e-212	93.11
TRUE	[BLASTED]	TRINITY_DN16802_c0_g1_i12	EOY14307.1C-type mannose receptor 2	1280	5	2.4e-210	91.75
TRUE	[BLASTED, MAPPED, ANNOTATED]	TRINITY_DN14032_c0_g1_i3	EOY14375.1Serine/threonine-protein kinase WNK-related isoform 1	443	5	2.9e-70	91.45	3	P:GO:0016310; F:GO:0003677; F:GO:0016301	P:phosphorylation; F:DNA binding; F:kinase activity	EC:2.7	Transferring phosphorus-containing groups
TRUE	[BLASTED, MAPPED, ANNOTATED]	TRINITY_DN14032_c0_g1_i2	EOY14375.1Serine/threonine-protein kinase WNK-related isoform 1	443	5	9.9e-71	92.17	3	P:GO:0016310; F:GO:0003677; F:GO:0016301	P:phosphorylation; F:DNA binding; F:kinase activity	EC:2.7	Transferring phosphorus-containing groups
TRUE	[BLASTED, MAPPED, ANNOTATED]	TRINITY_DN21922_c0_g1_i1	EOY14481.1Calcium-binding EF-hand family protein, putative	314	5	6e-22	78.31	1	F:GO:0005509	F:calcium ion binding
TRUE	[BLASTED, MAPPED, ANNOTATED]	TRINITY_DN9106_c0_g1_i1	EOY14481.1Calcium-binding EF-hand family protein, putative	352	5	1.7e-20	80.49	1	F:GO:0005509	F:calcium ion binding
TRUE	[BLASTED, MAPPED, ANNOTATED]	TRINITY_DN143_c0_g1_i12	EOY14526.1Mov34/MPN/PAD-1 family protein	1177	5	6.8e-175	98.82	9	P:GO:0043161; P:GO:0070536; F:GO:0004843; F:GO:0008237; F:GO:0061578; F:GO:0070122; F:GO:0070628; C:GO:0005829; C:GO:0008541	P:proteasome-mediated ubiquitin-dependent protein catabolic process; P:protein K63-linked deubiquitination; F:thiol-dependent deubiquitinase; F:metallopeptidase activity; F:Lys63-specific deubiquitinase activity; F:isopeptidase activity; F:proteasome binding; C:cytosol; C:proteasome regulatory particle, lid subcomplex	EC:3.4.19.12	Ubiquitinyl hydrolase 1
TRUE	[BLASTED, MAPPED, ANNOTATED]	TRINITY_DN143_c0_g1_i13	EOY14526.1Mov34/MPN/PAD-1 family protein	1130	5	2.5e-174	98.82	9	P:GO:0043161; P:GO:0070536; F:GO:0004843; F:GO:0008237; F:GO:0061578; F:GO:0070122; F:GO:0070628; C:GO:0005829; C:GO:0008541	P:proteasome-mediated ubiquitin-dependent protein catabolic process; P:protein K63-linked deubiquitination; F:thiol-dependent deubiquitinase; F:metallopeptidase activity; F:Lys63-specific deubiquitinase activity; F:isopeptidase activity; F:proteasome binding; C:cytosol; C:proteasome regulatory particle, lid subcomplex	EC:3.4.19.12	Ubiquitinyl hydrolase 1
TRUE	[BLASTED, MAPPED, ANNOTATED]	TRINITY_DN143_c0_g1_i15	EOY14526.1Mov34/MPN/PAD-1 family protein	1103	5	1.1e-174	99.13	9	P:GO:0043161; P:GO:0070536; F:GO:0004843; F:GO:0008237; F:GO:0061578; F:GO:0070122; F:GO:0070628; C:GO:0005829; C:GO:0008541	P:proteasome-mediated ubiquitin-dependent protein catabolic process; P:protein K63-linked deubiquitination; F:thiol-dependent deubiquitinase; F:metallopeptidase activity; F:Lys63-specific deubiquitinase activity; F:isopeptidase activity; F:proteasome binding; C:cytosol; C:proteasome regulatory particle, lid subcomplex	EC:3.4.19.12	Ubiquitinyl hydrolase 1
TRUE	[BLASTED, MAPPED, ANNOTATED]	TRINITY_DN143_c0_g1_i2	EOY14526.1Mov34/MPN/PAD-1 family protein	1150	5	3e-175	99.13	9	P:GO:0043161; P:GO:0070536; F:GO:0004843; F:GO:0008237; F:GO:0061578; F:GO:0070122; F:GO:0070628; C:GO:0005829; C:GO:0008541	P:proteasome-mediated ubiquitin-dependent protein catabolic process; P:protein K63-linked deubiquitination; F:thiol-dependent deubiquitinase; F:metallopeptidase activity; F:Lys63-specific deubiquitinase activity; F:isopeptidase activity; F:proteasome binding; C:cytosol; C:proteasome regulatory particle, lid subcomplex	EC:3.4.19.12	Ubiquitinyl hydrolase 1
TRUE	[BLASTED, MAPPED, ANNOTATED]	TRINITY_DN143_c0_g1_i9	EOY14526.1Mov34/MPN/PAD-1 family protein	1150	5	3e-175	99.13	9	P:GO:0043161; P:GO:0070536; F:GO:0004843; F:GO:0008237; F:GO:0061578; F:GO:0070122; F:GO:0070628; C:GO:0005829; C:GO:0008541	P:proteasome-mediated ubiquitin-dependent protein catabolic process; P:protein K63-linked deubiquitination; F:thiol-dependent deubiquitinase; F:metallopeptidase activity; F:Lys63-specific deubiquitinase activity; F:isopeptidase activity; F:proteasome binding; C:cytosol; C:proteasome regulatory particle, lid subcomplex	EC:3.4.19.12	Ubiquitinyl hydrolase 1
TRUE	[BLASTED, MAPPED]	TRINITY_DN16508_c0_g1_i1	EOY14574.1Heat stress transcription factor A-2c, putative	1130	5	3.4e-123	70.72	2	P:GO:0010038; C:GO:0005886	P:response to metal ion; C:plasma membrane
TRUE	[BLASTED, MAPPED, ANNOTATED]	TRINITY_DN2970_c0_g1_i1	EOY14946.1Cell growth defect factor-2 isoform 3	679	5	2e-33	85.32	1	C:GO:0016021	C:integral component of membrane
TRUE	[BLASTED]	TRINITY_DN4106_c0_g1_i2	EOY15132.1 LYR family of Fe/S cluster biogenesis protein	799	5	4.9e-60	91.11
TRUE	[BLASTED, MAPPED, ANNOTATED]	TRINITY_DN2826_c0_g1_i8	EOY15331.1Localized to the inner membrane of the chloroplast	926	5	3.9e-77	86.89	3	C:GO:0009535; C:GO:0009706; C:GO:0016021	C:chloroplast thylakoid membrane; C:chloroplast inner membrane; C:integral component of membrane
TRUE	[BLASTED, MAPPED, ANNOTATED]	TRINITY_DN9081_c0_g1_i2	EOY15474.1Tetratricopeptide repeat-like superfamily protein	1132	5	4.8e-93	89.47	2	C:GO:0009535; C:GO:0016021	C:chloroplast thylakoid membrane; C:integral component of membrane
TRUE	[BLASTED, MAPPED, ANNOTATED]	TRINITY_DN9081_c0_g1_i1	EOY15474.1Tetratricopeptide repeat-like superfamily protein	933	5	3.9e-93	89.47	2	C:GO:0009535; C:GO:0016021	C:chloroplast thylakoid membrane; C:integral component of membrane
TRUE	[BLASTED]	TRINITY_DN11961_c0_g1_i1	EOY15547.1Xin actin-binding repeat-containing protein 1, putative	1423	5	1.1e-214	77.67
TRUE	[BLASTED]	TRINITY_DN1346_c0_g2_i2	EOY15613.1Formin-like protein 18	1623	5	1.7e-237	92.72
TRUE	[BLASTED]	TRINITY_DN1346_c0_g2_i4	EOY15613.1Formin-like protein 18	1721	5	9.4e-242	93.63
TRUE	[BLASTED]	TRINITY_DN1346_c0_g2_i3	EOY15613.1Formin-like protein 18	1721	5	3.5e-236	92.42
TRUE	[BLASTED]	TRINITY_DN1346_c0_g2_i6	EOY15613.1Formin-like protein 18	1722	5	3.5e-236	92.42
TRUE	[BLASTED]	TRINITY_DN1346_c0_g2_i1	EOY15613.1Formin-like protein 18	1722	5	9.4e-242	93.63
TRUE	[BLASTED, MAPPED, ANNOTATED]	TRINITY_DN17835_c0_g3_i1	EOY15741.1Ubiquitin system component Cue protein, putative isoform 1	203	5	3.6e-20	80.14	1	F:GO:0043130	F:ubiquitin binding
TRUE	[BLASTED, MAPPED, ANNOTATED]	TRINITY_DN7706_c0_g1_i24	EOY15860.1PLATZ transcription factor family protein isoform 3	1168	5	1.4e-116	86.99	1	C:GO:0016021	C:integral component of membrane
TRUE	[BLASTED, MAPPED, ANNOTATED]	TRINITY_DN7706_c0_g1_i6	EOY15860.1PLATZ transcription factor family protein isoform 3	1235	5	1.2e-121	89.1	1	C:GO:0016021	C:integral component of membrane
TRUE	[BLASTED, MAPPED, ANNOTATED]	TRINITY_DN7706_c0_g1_i26	EOY15860.1PLATZ transcription factor family protein isoform 3	1168	5	9.2e-116	86.99	1	C:GO:0016021	C:integral component of membrane
TRUE	[BLASTED, MAPPED, ANNOTATED]	TRINITY_DN7706_c0_g1_i21	EOY15860.1PLATZ transcription factor family protein isoform 3	1232	5	9.1e-122	89.45	1	C:GO:0016021	C:integral component of membrane
TRUE	[BLASTED, MAPPED, ANNOTATED]	TRINITY_DN20535_c0_g1_i1	EOY16226.1 Histone-lysine N-methyltransferase SUV420H14-20, putative	660	5	8.8e-55	82.17	2	P:GO:0032259; F:GO:0008168	P:methylation; F:methyltransferase activity	EC:2.1.1	Transferring one-carbon groups
TRUE	[BLASTED, MAPPED, ANNOTATED]	TRINITY_DN6410_c0_g3_i1	EOY16228.1Pyridoxal phosphate-dependent transferases superfamily protein isoform 1	1506	5	3.5e-232	91.27	5	P:GO:0009058; P:GO:0097052; F:GO:0016212; F:GO:0030170; C:GO:0005737	P:biosynthetic process; P:L-kynurenine metabolic process; F:kynurenine-oxoglutarate transaminase activity; F:pyridoxal phosphate binding; C:cytoplasm	EC:2.6.1.7	Kynurenine--oxoglutarate transaminase
TRUE	[BLASTED, MAPPED, ANNOTATED]	TRINITY_DN5204_c0_g1_i2	EOY16266.1 Adenine nucleotide alpha hydrolases-like superfamily protein	993	5	6.7e-107	85.19	1	F:GO:0016787	F:hydrolase activity	EC:3	Hydrolases
TRUE	[BLASTED, MAPPED, ANNOTATED]	TRINITY_DN5204_c0_g1_i3	EOY16266.1 Adenine nucleotide alpha hydrolases-like superfamily protein	842	5	1.1e-110	85.46	1	F:GO:0016787	F:hydrolase activity	EC:3	Hydrolases
TRUE	[BLASTED, MAPPED, ANNOTATED]	TRINITY_DN5204_c0_g1_i5	EOY16266.1 Adenine nucleotide alpha hydrolases-like superfamily protein	940	5	2.5e-103	84.64	1	F:GO:0016787	F:hydrolase activity	EC:3	Hydrolases
TRUE	[BLASTED, MAPPED, ANNOTATED]	TRINITY_DN10910_c0_g2_i1	EOY16636.1Cysteine-rich RLK (RECEPTOR-like protein kinase) 8	224	5	2e-19	80.89	4	P:GO:0015074; P:GO:0016310; F:GO:0003676; F:GO:0016301	P:DNA integration; P:phosphorylation; F:nucleic acid binding; F:kinase activity	EC:2.7	Transferring phosphorus-containing groups
TRUE	[BLASTED, MAPPED, ANNOTATED]	TRINITY_DN242_c0_g1_i3	EOY16814.1Low affinity potassium transport system protein kup isoform 1	1050	5	2.1e-103	86.3	1	C:GO:0005886	C:plasma membrane
TRUE	[BLASTED, MAPPED, ANNOTATED]	TRINITY_DN242_c0_g1_i6	EOY16814.1Low affinity potassium transport system protein kup isoform 1	1090	5	4.6e-101	87.61	1	C:GO:0005886	C:plasma membrane
TRUE	[BLASTED, MAPPED, ANNOTATED]	TRINITY_DN242_c0_g1_i4	EOY16814.1Low affinity potassium transport system protein kup isoform 1	1110	5	4.7e-101	87.61	1	C:GO:0005886	C:plasma membrane
TRUE	[BLASTED, MAPPED, ANNOTATED]	TRINITY_DN242_c0_g1_i8	EOY16814.1Low affinity potassium transport system protein kup isoform 1	1070	5	2.2e-103	86.3	1	C:GO:0005886	C:plasma membrane
TRUE	[BLASTED, MAPPED, ANNOTATED]	TRINITY_DN242_c0_g1_i2	EOY16814.1Low affinity potassium transport system protein kup isoform 1	1095	5	4.6e-101	87.61	1	C:GO:0005886	C:plasma membrane
TRUE	[BLASTED, MAPPED, ANNOTATED]	TRINITY_DN10542_c0_g1_i2	EOY16926.1RNA-binding family protein isoform 1	1369	5	1e-137	88.22	1	F:GO:0003723	F:RNA binding
TRUE	[BLASTED, MAPPED, ANNOTATED]	TRINITY_DN15201_c0_g1_i1	EOY17116.1Cysteine-rich RLK (RECEPTOR-like protein kinase) 8	232	5	5.3e-15	72.46	1	P:GO:0044237	P:cellular metabolic process
TRUE	[BLASTED, MAPPED, ANNOTATED]	TRINITY_DN6348_c0_g1_i23	EOY17638.1PLAC8 family protein	2069	5	4.1e-292	85.17	3	P:GO:0051762; F:GO:0009975; C:GO:0016021	P:sesquiterpene biosynthetic process; F:cyclase activity; C:integral component of membrane
TRUE	[BLASTED, MAPPED, ANNOTATED]	TRINITY_DN6348_c0_g1_i1	EOY17638.1PLAC8 family protein	2155	5	4.3e-292	85.17	3	P:GO:0051762; F:GO:0009975; C:GO:0016021	P:sesquiterpene biosynthetic process; F:cyclase activity; C:integral component of membrane
TRUE	[BLASTED]	TRINITY_DN3013_c0_g1_i1	EOY17640.1Senescence associated gene 20, putative	759	5	3.5e-63	73.89
TRUE	[BLASTED]	TRINITY_DN3013_c0_g1_i10	EOY17640.1Senescence associated gene 20, putative	758	5	3.4e-63	73.89
TRUE	[BLASTED]	TRINITY_DN3013_c0_g1_i11	EOY17640.1Senescence associated gene 20, putative	833	5	1.6e-61	74.89
TRUE	[BLASTED]	TRINITY_DN3013_c0_g1_i18	EOY17640.1Senescence associated gene 20, putative	829	5	1.6e-61	74.89
TRUE	[BLASTED, MAPPED, ANNOTATED]	TRINITY_DN15182_c0_g1_i1	EOY17719.1Plant U-box 13	416	5	3e-21	88.79	3	P:GO:0016567; F:GO:0004842; C:GO:0005737	P:protein ubiquitination; F:ubiquitin-protein transferase activity; C:cytoplasm	EC:2	Transferases
TRUE	[BLASTED, MAPPED, ANNOTATED]	TRINITY_DN20082_c0_g1_i1	EOY17731.1 Differentiation-associated protein 1, putative isoform 2	921	5	1.1e-100	79.73	2	C:GO:0009535; C:GO:0016021	C:chloroplast thylakoid membrane; C:integral component of membrane
TRUE	[BLASTED, MAPPED, ANNOTATED]	TRINITY_DN16680_c0_g1_i3	EOY17822.1High mobility group B1 isoform 3	620	5	4.7e-10	93.45	1	F:GO:0003677	F:DNA binding
TRUE	[BLASTED, MAPPED, ANNOTATED]	TRINITY_DN19674_c0_g1_i1	EOY18084.1Beta-1,3-N-acetylglucosaminyltransferase lunatic fringe, putative isoform 1	2033	5	1.5e-259	80.54	2	F:GO:0008375; C:GO:0016021	F:acetylglucosaminyltransferase activity; C:integral component of membrane	EC:2.4.1	Glycosyltransferases
TRUE	[BLASTED, MAPPED, ANNOTATED]	TRINITY_DN21469_c0_g1_i1	EOY18545.1Ureidoglycolate hydrolases	724	5	3.7e-83	88.9	1	F:GO:0004848	F:ureidoglycolate hydrolase activity	EC:3.5.3.19	Acting on carbon-nitrogen bonds, other than peptide bonds
TRUE	[BLASTED, MAPPED, ANNOTATED]	TRINITY_DN21308_c0_g1_i1	EOY18900.1 UDP-Glycosyltransferase superfamily protein isoform 1	3454	5	0	85.49	4	P:GO:0048868; F:GO:0016757; C:GO:0005802; C:GO:0016021	P:pollen tube development; F:glycosyltransferase activity; C:trans-Golgi network; C:integral component of membrane	EC:2.4	Glycosyltransferases
TRUE	[BLASTED, MAPPED, ANNOTATED]	TRINITY_DN7525_c0_g1_i25	EOY19073.1Alkaline/neutral invertase isoform 2	976	5	7.3e-66	57.25	3	P:GO:0005987; F:GO:0004575; F:GO:0033926	P:sucrose catabolic process; F:sucrose alpha-glucosidase activity; F:glycopeptide alpha-N-acetylgalactosaminidase activity	EC:3.2.1.20; EC:3.2.1.97; EC:3.2.1.26; EC:3.2.1.48	Alpha-glucosidase; Endo-alpha-N-acetylgalactosaminidase; Beta-fructofuranosidase; Sucrose alpha-glucosidase
TRUE	[BLASTED]	TRINITY_DN17460_c0_g1_i8	EOY19136.1Catalytic, putative isoform 1	1230	5	3.1e-178	86.55
TRUE	[BLASTED]	TRINITY_DN17460_c0_g1_i7	EOY19136.1Catalytic, putative isoform 1	1107	5	1.2e-178	86.67
TRUE	[BLASTED]	TRINITY_DN2619_c0_g2_i1	EOY19163.1SMAD/FHA domain-containing-like protein isoform 1	1018	5	1.5e-117	68.79
TRUE	[BLASTED, MAPPED, ANNOTATED]	TRINITY_DN19591_c0_g3_i1	EOY19700.1Homeobox-leucine zipper protein HDG11	579	5	3.7e-81	93.02	5	P:GO:0006357; F:GO:0000981; F:GO:0003677; F:GO:0008289; C:GO:0016021	P:regulation of transcription by RNA polymerase II; F:DNA-binding transcription factor activity, RNA polymerase II-specific; F:DNA binding; F:lipid binding; C:integral component of membrane
TRUE	[BLASTED, MAPPED, ANNOTATED]	TRINITY_DN6181_c0_g1_i4	EOY20183.1Ubiquinol-cytochrome c reductase complex 6.7 kDa protein	366	5	3.9e-20	93.49	1	C:GO:0016021	C:integral component of membrane
TRUE	[BLASTED, MAPPED, ANNOTATED]	TRINITY_DN6181_c0_g1_i3	EOY20183.1Ubiquinol-cytochrome c reductase complex 6.7 kDa protein	367	5	3.9e-20	93.49	1	C:GO:0016021	C:integral component of membrane
TRUE	[BLASTED, MAPPED, ANNOTATED]	TRINITY_DN9307_c0_g1_i4	EOY20288.1Dynein light chain type 1 family protein, putative isoform 1	217	5	9.9e-24	83.9	5	P:GO:0007017; P:GO:2000582; F:GO:0045505; F:GO:0051959; C:GO:0030286	P:microtubule-based process; P:positive regulation of microtubule motor activity, plus-end-directed; F:dynein intermediate chain binding; F:dynein light intermediate chain binding; C:dynein complex
TRUE	[BLASTED, MAPPED, ANNOTATED]	TRINITY_DN9307_c0_g1_i5	EOY20289.1 Dynein light chain type 1 family protein, putative isoform 2	524	5	6.1e-59	91.33	2	P:GO:0007017; C:GO:0030286	P:microtubule-based process; C:dynein complex
TRUE	[BLASTED, MAPPED, ANNOTATED]	TRINITY_DN2800_c0_g1_i1	EOY20634.1BAH domain,TFIIS helical bundle-like domain isoform 1	463	5	6.3e-68	93.34	2	P:GO:0006325; F:GO:0003682	P:chromatin organization; F:chromatin binding
TRUE	[BLASTED, MAPPED, ANNOTATED]	TRINITY_DN948_c2_g1_i112	EOY20634.1BAH domain,TFIIS helical bundle-like domain isoform 1	400	5	2.1e-59	88.87	2	P:GO:0006325; F:GO:0003682	P:chromatin organization; F:chromatin binding
TRUE	[BLASTED, MAPPED, ANNOTATED]	TRINITY_DN2800_c0_g1_i2	EOY20634.1BAH domain,TFIIS helical bundle-like domain isoform 1	414	5	2.7e-62	92.99	2	P:GO:0006325; F:GO:0003682	P:chromatin organization; F:chromatin binding
TRUE	[BLASTED, MAPPED, ANNOTATED]	TRINITY_DN2800_c0_g1_i3	EOY20634.1BAH domain,TFIIS helical bundle-like domain isoform 1	414	5	2.7e-62	92.99	2	P:GO:0006325; F:GO:0003682	P:chromatin organization; F:chromatin binding
TRUE	[BLASTED, MAPPED, ANNOTATED]	TRINITY_DN2800_c0_g2_i1	EOY20637.1BAH domain,TFIIS helical bundle-like domain isoform 4	277	5	4.4e-16	89.9	2	P:GO:0006325; F:GO:0003682	P:chromatin organization; F:chromatin binding
TRUE	[BLASTED, MAPPED, ANNOTATED]	TRINITY_DN948_c0_g1_i1	EOY20637.1BAH domain,TFIIS helical bundle-like domain isoform 4	214	5	2.5e-27	88.48	2	P:GO:0006325; F:GO:0003682	P:chromatin organization; F:chromatin binding
TRUE	[BLASTED, MAPPED, ANNOTATED]	TRINITY_DN6752_c0_g1_i1	EOY20637.1BAH domain,TFIIS helical bundle-like domain isoform 4	781	5	4e-83	83.73	2	P:GO:0006325; F:GO:0003682	P:chromatin organization; F:chromatin binding
TRUE	[BLASTED, MAPPED, ANNOTATED]	TRINITY_DN5752_c0_g1_i1	EOY20637.1BAH domain,TFIIS helical bundle-like domain isoform 4	469	5	1.5e-69	81.98	2	P:GO:0006325; F:GO:0003682	P:chromatin organization; F:chromatin binding
TRUE	[BLASTED, MAPPED, ANNOTATED]	TRINITY_DN6752_c0_g1_i3	EOY20637.1BAH domain,TFIIS helical bundle-like domain isoform 4	684	5	3.5e-83	83.73	2	P:GO:0006325; F:GO:0003682	P:chromatin organization; F:chromatin binding
TRUE	[BLASTED, MAPPED, ANNOTATED]	TRINITY_DN948_c1_g1_i51	EOY20637.1BAH domain,TFIIS helical bundle-like domain isoform 4	1880	5	1.1e-190	79.94	2	P:GO:0006325; F:GO:0003682	P:chromatin organization; F:chromatin binding
TRUE	[BLASTED, MAPPED, ANNOTATED]	TRINITY_DN948_c1_g1_i25	EOY20637.1BAH domain,TFIIS helical bundle-like domain isoform 4	992	5	1.7e-134	78.03	2	P:GO:0006325; F:GO:0003682	P:chromatin organization; F:chromatin binding
TRUE	[BLASTED, MAPPED]	TRINITY_DN948_c0_g2_i6	EOY20637.1BAH domain,TFIIS helical bundle-like domain isoform 4	2339	5	0	71.22	3	P:GO:0006325; F:GO:0003682; C:GO:0005634	P:chromatin organization; F:chromatin binding; C:nucleus
TRUE	[BLASTED, MAPPED]	TRINITY_DN948_c0_g2_i19	EOY20637.1BAH domain,TFIIS helical bundle-like domain isoform 4	2366	5	0	71.73	3	P:GO:0006325; F:GO:0003682; C:GO:0005634	P:chromatin organization; F:chromatin binding; C:nucleus
TRUE	[BLASTED, MAPPED]	TRINITY_DN948_c0_g2_i18	EOY20637.1BAH domain,TFIIS helical bundle-like domain isoform 4	2277	5	0	73.05	3	P:GO:0006325; F:GO:0003682; C:GO:0005634	P:chromatin organization; F:chromatin binding; C:nucleus
TRUE	[BLASTED, MAPPED]	TRINITY_DN948_c0_g2_i11	EOY20637.1BAH domain,TFIIS helical bundle-like domain isoform 4	2229	5	0	71.62	3	P:GO:0006325; F:GO:0003682; C:GO:0005634	P:chromatin organization; F:chromatin binding; C:nucleus
TRUE	[BLASTED, MAPPED, ANNOTATED]	TRINITY_DN6752_c0_g1_i5	EOY20637.1BAH domain,TFIIS helical bundle-like domain isoform 4	664	5	3.4e-83	83.73	2	P:GO:0006325; F:GO:0003682	P:chromatin organization; F:chromatin binding
TRUE	[BLASTED, MAPPED, ANNOTATED]	TRINITY_DN7059_c0_g1_i4	EOY20757.1 Mitochondrial import inner membrane translocase subunit Tim17/Tim22/Tim23 family protein	1039	5	7.7e-90	92.25	1	C:GO:0016021	C:integral component of membrane
TRUE	[BLASTED, MAPPED, ANNOTATED]	TRINITY_DN3088_c0_g2_i1	EOY20803.1Embryo defective 2759, putative isoform 1	1494	5	1.6e-160	79.54	1	C:GO:0016021	C:integral component of membrane
TRUE	[BLASTED]	TRINITY_DN4929_c0_g1_i1	EOY20880.1Octicosapeptide/Phox/Bem1p family protein	296	5	1.4e-17	83.49
TRUE	[BLASTED, MAPPED, ANNOTATED]	TRINITY_DN21674_c0_g1_i1	EOY20955.1ATP-dependent helicase/nuclease subunit A isoform 2	300	5	7.6e-22	86.74	2	F:GO:0004386; C:GO:0016021	F:helicase activity; C:integral component of membrane
TRUE	[BLASTED, MAPPED, ANNOTATED]	TRINITY_DN5412_c0_g1_i2	EOY21283.1 FKBP-type peptidyl-prolyl cis-trans isomerase 5 isoform 1	1233	5	1.1e-162	94.23	4	P:GO:0006629; F:GO:0016627; F:GO:0016853; C:GO:0016021	P:lipid metabolic process; F:oxidoreductase activity, acting on the CH-CH group of donors; F:isomerase activity; C:integral component of membrane	EC:1.3; EC:5	Acting on the CH-CH group of donors; Isomerases
TRUE	[BLASTED, MAPPED, ANNOTATED]	TRINITY_DN5412_c0_g1_i3	EOY21283.1 FKBP-type peptidyl-prolyl cis-trans isomerase 5 isoform 1	1227	5	2.1e-158	93.38	4	P:GO:0006629; F:GO:0016627; F:GO:0016853; C:GO:0016021	P:lipid metabolic process; F:oxidoreductase activity, acting on the CH-CH group of donors; F:isomerase activity; C:integral component of membrane	EC:1.3; EC:5	Acting on the CH-CH group of donors; Isomerases
TRUE	[BLASTED, MAPPED]	TRINITY_DN4029_c0_g1_i4	EOY22083.1RNA binding-like protein	2415	5	7.1e-94	63.68	4	P:GO:0007165; P:GO:0009737; P:GO:0045892; C:GO:0005634	P:signal transduction; P:response to abscisic acid; P:negative regulation of transcription, DNA-templated; C:nucleus
TRUE	[BLASTED, MAPPED]	TRINITY_DN4029_c0_g1_i2	EOY22083.1RNA binding-like protein	2415	5	7.1e-94	63.68	4	P:GO:0007165; P:GO:0009737; P:GO:0045892; C:GO:0005634	P:signal transduction; P:response to abscisic acid; P:negative regulation of transcription, DNA-templated; C:nucleus
TRUE	[BLASTED, MAPPED, ANNOTATED]	TRINITY_DN4029_c0_g1_i1	EOY22083.1RNA binding-like protein	1514	5	6.3e-48	65.47	2	P:GO:0050794; P:GO:0050896	P:regulation of cellular process; P:response to stimulus
TRUE	[BLASTED]	TRINITY_DN19451_c0_g1_i1	EOY22586.1DNA binding,ATP binding, putative isoform 2	330	5	5.2e-40	92.86
TRUE	[BLASTED]	TRINITY_DN2824_c0_g1_i1	EOY22672.1Transferring glycosyl groups, putative	201	5	3e-22	82.36
TRUE	[BLASTED]	TRINITY_DN2824_c0_g1_i2	EOY22672.1Transferring glycosyl groups, putative	204	5	4.2e-16	66.69
TRUE	[BLASTED, MAPPED, ANNOTATED]	TRINITY_DN9894_c0_g1_i1	EOY22727.1Mitochondrial import inner membrane translocase subunit Tim17/Tim22/Tim23 family protein isoform 1	1810	5	4.1e-272	93.55	1	C:GO:0016021	C:integral component of membrane
TRUE	[BLASTED, MAPPED, ANNOTATED]	TRINITY_DN4262_c0_g1_i21	EOY22993.1Glutathione-regulated potassium-efflux system protein kefB	1170	5	2e-155	93.57	3	P:GO:1902600; F:GO:0015299; C:GO:0016021	P:proton transmembrane transport; F:solute:proton antiporter activity; C:integral component of membrane	EC:7	Translocases
TRUE	[BLASTED, MAPPED, ANNOTATED]	TRINITY_DN6112_c0_g1_i2	EOY23079.1 ATP-dependent Clp protease ATP-binding subunit clpX	977	5	1.7e-62	82.89	3	P:GO:0006508; F:GO:0005524; F:GO:0008233	P:proteolysis; F:ATP binding; F:peptidase activity	EC:3.4	Acting on peptide bonds (peptidases)
TRUE	[BLASTED, MAPPED, ANNOTATED]	TRINITY_DN6112_c0_g1_i1	EOY23079.1 ATP-dependent Clp protease ATP-binding subunit clpX	888	5	4.4e-110	86.58	3	P:GO:0006508; F:GO:0005524; F:GO:0008233	P:proteolysis; F:ATP binding; F:peptidase activity	EC:3.4	Acting on peptide bonds (peptidases)
TRUE	[BLASTED]	TRINITY_DN6067_c0_g1_i2	EOY23340.1Pentatricopeptide repeat superfamily protein, putative isoform 1	1594	5	6.3e-224	80.29
TRUE	[BLASTED]	TRINITY_DN6067_c0_g1_i5	EOY23343.1Pentatricopeptide repeat superfamily protein, putative isoform 4	460	5	1.5e-45	81.77
TRUE	[BLASTED]	TRINITY_DN6067_c0_g1_i3	EOY23343.1Pentatricopeptide repeat superfamily protein, putative isoform 4	1388	5	1e-190	79.37
TRUE	[BLASTED]	TRINITY_DN5382_c0_g1_i1	EOY23474.1Heat shock protein binding protein, putative isoform 1	572	5	5.6e-34	78.28
TRUE	[BLASTED]	TRINITY_DN2942_c0_g1_i30	EOY23474.1Heat shock protein binding protein, putative isoform 1	2539	5	0	76.05
TRUE	[BLASTED]	TRINITY_DN2942_c0_g1_i36	EOY23474.1Heat shock protein binding protein, putative isoform 1	2539	5	0	75.65
TRUE	[BLASTED, MAPPED, ANNOTATED]	TRINITY_DN5831_c0_g2_i1	EOY23660.1Ubiquitin supergroup,Ribosomal protein L40e	613	5	2.3e-65	100	8	P:GO:0006412; P:GO:0016567; P:GO:0019941; F:GO:0003735; F:GO:0031386; F:GO:0031625; C:GO:0005737; C:GO:0005840	P:translation; P:protein ubiquitination; P:modification-dependent protein catabolic process; F:structural constituent of ribosome; F:protein tag; F:ubiquitin protein ligase binding; C:cytoplasm; C:ribosome
TRUE	[BLASTED, MAPPED, ANNOTATED]	TRINITY_DN10575_c0_g1_i53	EOY23794.1Nucleoporin autopeptidase, putative	1003	5	5.1e-131	83.86	6	P:GO:0000973; P:GO:0006405; P:GO:0006606; P:GO:0051028; F:GO:0017056; C:GO:0044614	P:posttranscriptional tethering of RNA polymerase II gene DNA at nuclear periphery; P:RNA export from nucleus; P:protein import into nucleus; P:mRNA transport; F:structural constituent of nuclear pore; C:nuclear pore cytoplasmic filaments
TRUE	[BLASTED, MAPPED, ANNOTATED]	TRINITY_DN10575_c0_g1_i36	EOY23794.1Nucleoporin autopeptidase, putative	1072	5	2.9e-132	86.15	6	P:GO:0000973; P:GO:0006405; P:GO:0006606; P:GO:0051028; F:GO:0017056; C:GO:0044614	P:posttranscriptional tethering of RNA polymerase II gene DNA at nuclear periphery; P:RNA export from nucleus; P:protein import into nucleus; P:mRNA transport; F:structural constituent of nuclear pore; C:nuclear pore cytoplasmic filaments
TRUE	[BLASTED, MAPPED, ANNOTATED]	TRINITY_DN5498_c0_g1_i15	EOY23837.1Polyketide cyclase/dehydrase and lipid transport superfamily protein	1235	5	2.2e-128	81.48	2	F:GO:0008289; C:GO:0016021	F:lipid binding; C:integral component of membrane
TRUE	[BLASTED, MAPPED, ANNOTATED]	TRINITY_DN5498_c0_g1_i16	EOY23837.1Polyketide cyclase/dehydrase and lipid transport superfamily protein	1873	5	3.2e-219	84.46	2	F:GO:0008289; C:GO:0016021	F:lipid binding; C:integral component of membrane
TRUE	[BLASTED, MAPPED, ANNOTATED]	TRINITY_DN5498_c0_g1_i2	EOY23837.1Polyketide cyclase/dehydrase and lipid transport superfamily protein	778	5	3.5e-63	88.57	2	F:GO:0008289; C:GO:0016021	F:lipid binding; C:integral component of membrane
TRUE	[BLASTED, MAPPED, ANNOTATED]	TRINITY_DN5498_c0_g1_i25	EOY23837.1Polyketide cyclase/dehydrase and lipid transport superfamily protein	1960	5	1.7e-223	85.41	2	F:GO:0008289; C:GO:0016021	F:lipid binding; C:integral component of membrane
TRUE	[BLASTED, MAPPED, ANNOTATED]	TRINITY_DN5498_c0_g1_i26	EOY23837.1Polyketide cyclase/dehydrase and lipid transport superfamily protein	1948	5	2.8e-218	84.51	2	F:GO:0008289; C:GO:0016021	F:lipid binding; C:integral component of membrane
TRUE	[BLASTED, MAPPED, ANNOTATED]	TRINITY_DN5498_c0_g1_i28	EOY23837.1Polyketide cyclase/dehydrase and lipid transport superfamily protein	1322	5	1.2e-132	82.99	2	F:GO:0008289; C:GO:0016021	F:lipid binding; C:integral component of membrane
TRUE	[BLASTED, MAPPED, ANNOTATED]	TRINITY_DN5498_c0_g1_i3	EOY23837.1Polyketide cyclase/dehydrase and lipid transport superfamily protein	1173	5	1.6e-136	91.19	2	F:GO:0008289; C:GO:0016021	F:lipid binding; C:integral component of membrane
TRUE	[BLASTED, MAPPED, ANNOTATED]	TRINITY_DN5498_c0_g1_i33	EOY23837.1Polyketide cyclase/dehydrase and lipid transport superfamily protein	916	5	2.6e-49	87.38	2	F:GO:0008289; C:GO:0016021	F:lipid binding; C:integral component of membrane
TRUE	[BLASTED]	TRINITY_DN13826_c0_g1_i2	EOY23838.1Uncharacterized protein TCM_015608	330	5	3.5e-12	67.54
TRUE	[BLASTED]	TRINITY_DN13826_c0_g1_i1	EOY23838.1Uncharacterized protein TCM_015608	470	5	5e-12	67.54
TRUE	[BLASTED, MAPPED, ANNOTATED]	TRINITY_DN16797_c0_g1_i1	EOY24287.1 Tryptophan RNA-binding attenuator protein-like	1096	5	6.1e-146	95.94	1	C:GO:0016021	C:integral component of membrane
TRUE	[BLASTED, MAPPED, ANNOTATED]	TRINITY_DN16797_c0_g1_i2	EOY24287.1 Tryptophan RNA-binding attenuator protein-like	1018	5	4.4e-146	96.23	1	C:GO:0016021	C:integral component of membrane
TRUE	[BLASTED, MAPPED, ANNOTATED]	TRINITY_DN16797_c0_g1_i3	EOY24287.1 Tryptophan RNA-binding attenuator protein-like	745	5	5.7e-87	94.8	1	C:GO:0016021	C:integral component of membrane
TRUE	[BLASTED, MAPPED, ANNOTATED]	TRINITY_DN16797_c0_g1_i6	EOY24287.1 Tryptophan RNA-binding attenuator protein-like	1018	5	6.7e-147	95.94	1	C:GO:0016021	C:integral component of membrane
TRUE	[BLASTED]	TRINITY_DN7613_c0_g1_i3	EOY24344.1Uncharacterized protein TCM_015972 isoform 1	482	5	8.7e-28	72.95
TRUE	[BLASTED]	TRINITY_DN7613_c0_g1_i1	EOY24344.1Uncharacterized protein TCM_015972 isoform 1	628	5	2.5e-27	72.95
TRUE	[BLASTED, MAPPED, ANNOTATED]	TRINITY_DN9451_c0_g1_i1	EOY24377.1YbaK/aminoacyl-tRNA synthetase-associated domain isoform 1	955	5	5.6e-111	92.08	3	P:GO:0106074; F:GO:0002161; F:GO:0004812	P:aminoacyl-tRNA metabolism involved in translational fidelity; F:aminoacyl-tRNA editing activity; F:aminoacyl-tRNA ligase activity	EC:6.1.1; EC:3.1.1.1	Forming carbon-oxygen bonds; Carboxylesterase
TRUE	[BLASTED, MAPPED, ANNOTATED]	TRINITY_DN20252_c0_g1_i1	EOY24462.1HAT transposon superfamily	2361	5	0	91.96	3	F:GO:0003677; F:GO:0046872; F:GO:0046983	F:DNA binding; F:metal ion binding; F:protein dimerization activity
TRUE	[BLASTED, MAPPED, ANNOTATED]	TRINITY_DN14947_c0_g3_i1	EOY24731.1Bromo-adjacent domain-containing protein	374	5	1.5e-40	80.86	3	P:GO:0006325; P:GO:0006351; F:GO:0003682	P:chromatin organization; P:transcription, DNA-templated; F:chromatin binding
TRUE	[BLASTED, MAPPED, ANNOTATED]	TRINITY_DN14947_c0_g2_i7	EOY24731.1Bromo-adjacent domain-containing protein	938	5	1.3e-115	74.33	1	P:GO:0009987	P:cellular process
TRUE	[BLASTED, MAPPED, ANNOTATED]	TRINITY_DN14947_c0_g2_i2	EOY24731.1Bromo-adjacent domain-containing protein	989	5	7.5e-127	78.15	1	P:GO:0009987	P:cellular process
TRUE	[BLASTED]	TRINITY_DN12032_c0_g1_i1	EOY24909.1Plasma membrane, putative	265	5	2.1e-28	84.14
TRUE	[BLASTED, MAPPED]	TRINITY_DN13293_c0_g3_i1	EOY25090.1Transcription factor, putative	222	5	3.5e-24	75.78	2	P:GO:0006355; F:GO:0003700	P:regulation of transcription, DNA-templated; F:DNA-binding transcription factor activity
TRUE	[BLASTED, MAPPED, ANNOTATED]	TRINITY_DN12021_c0_g1_i1	EOY25208.1NAD(P)-binding Rossmann-fold superfamily protein isoform 1	1152	5	2.5e-150	89.24	2	P:GO:1901006; F:GO:0044877	P:ubiquinone-6 biosynthetic process; F:protein-containing complex binding
TRUE	[BLASTED, MAPPED, ANNOTATED]	TRINITY_DN7145_c0_g1_i5	EOY26171.1Calcineurin-like metallo-phosphoesterase superfamily protein isoform 1	1862	5	8e-279	87.78	4	P:GO:0006506; F:GO:0016787; C:GO:0005802; C:GO:0016021	P:GPI anchor biosynthetic process; F:hydrolase activity; C:trans-Golgi network; C:integral component of membrane	EC:3	Hydrolases
TRUE	[BLASTED, MAPPED, ANNOTATED]	TRINITY_DN7145_c0_g1_i18	EOY26171.1Calcineurin-like metallo-phosphoesterase superfamily protein isoform 1	1862	5	1.8e-278	87.63	4	P:GO:0006506; F:GO:0016787; C:GO:0005802; C:GO:0016021	P:GPI anchor biosynthetic process; F:hydrolase activity; C:trans-Golgi network; C:integral component of membrane	EC:3	Hydrolases
TRUE	[BLASTED, MAPPED, ANNOTATED]	TRINITY_DN7145_c0_g1_i17	EOY26171.1Calcineurin-like metallo-phosphoesterase superfamily protein isoform 1	1865	5	4.4e-277	87.15	4	P:GO:0006506; F:GO:0016787; C:GO:0005802; C:GO:0016021	P:GPI anchor biosynthetic process; F:hydrolase activity; C:trans-Golgi network; C:integral component of membrane	EC:3	Hydrolases
TRUE	[BLASTED, MAPPED, ANNOTATED]	TRINITY_DN7145_c0_g1_i15	EOY26171.1Calcineurin-like metallo-phosphoesterase superfamily protein isoform 1	1862	5	4.4e-277	87.15	4	P:GO:0006506; F:GO:0016787; C:GO:0005802; C:GO:0016021	P:GPI anchor biosynthetic process; F:hydrolase activity; C:trans-Golgi network; C:integral component of membrane	EC:3	Hydrolases
TRUE	[BLASTED, MAPPED, ANNOTATED]	TRINITY_DN7145_c0_g1_i14	EOY26171.1Calcineurin-like metallo-phosphoesterase superfamily protein isoform 1	1865	5	2e-277	87.3	4	P:GO:0006506; F:GO:0016787; C:GO:0005802; C:GO:0016021	P:GPI anchor biosynthetic process; F:hydrolase activity; C:trans-Golgi network; C:integral component of membrane	EC:3	Hydrolases
TRUE	[BLASTED, MAPPED, ANNOTATED]	TRINITY_DN7145_c0_g1_i12	EOY26171.1Calcineurin-like metallo-phosphoesterase superfamily protein isoform 1	1865	5	8e-279	87.78	4	P:GO:0006506; F:GO:0016787; C:GO:0005802; C:GO:0016021	P:GPI anchor biosynthetic process; F:hydrolase activity; C:trans-Golgi network; C:integral component of membrane	EC:3	Hydrolases
TRUE	[BLASTED, MAPPED, ANNOTATED]	TRINITY_DN7145_c0_g1_i10	EOY26171.1Calcineurin-like metallo-phosphoesterase superfamily protein isoform 1	1865	5	1.8e-278	87.63	4	P:GO:0006506; F:GO:0016787; C:GO:0005802; C:GO:0016021	P:GPI anchor biosynthetic process; F:hydrolase activity; C:trans-Golgi network; C:integral component of membrane	EC:3	Hydrolases
TRUE	[BLASTED, MAPPED, ANNOTATED]	TRINITY_DN7145_c0_g1_i1	EOY26171.1Calcineurin-like metallo-phosphoesterase superfamily protein isoform 1	1862	5	2e-277	87.3	4	P:GO:0006506; F:GO:0016787; C:GO:0005802; C:GO:0016021	P:GPI anchor biosynthetic process; F:hydrolase activity; C:trans-Golgi network; C:integral component of membrane	EC:3	Hydrolases
TRUE	[BLASTED, MAPPED, ANNOTATED]	TRINITY_DN16767_c0_g1_i1	EOY26255.1Mitochondrial transcription termination factor family protein, putative isoform 1	537	5	1.3e-43	82.11	5	P:GO:0006353; P:GO:0006355; P:GO:0032502; F:GO:0003690; C:GO:0009507	P:DNA-templated transcription, termination; P:regulation of transcription, DNA-templated; P:developmental process; F:double-stranded DNA binding; C:chloroplast
TRUE	[BLASTED, MAPPED]	TRINITY_DN16767_c0_g2_i1	EOY26256.1Mitochondrial transcription termination factor family protein, putative isoform 2	332	5	4.9e-30	72.68	3	P:GO:0006353; P:GO:0006355; F:GO:0003690	P:DNA-templated transcription, termination; P:regulation of transcription, DNA-templated; F:double-stranded DNA binding
TRUE	[BLASTED]	TRINITY_DN2312_c0_g1_i4	EOY26346.1Pyridoxamine 5'-phosphate oxidase family protein isoform 1	1359	5	7.8e-191	87.26
TRUE	[BLASTED]	TRINITY_DN2312_c0_g1_i2	EOY26346.1Pyridoxamine 5'-phosphate oxidase family protein isoform 1	1272	5	5.2e-189	86.11
TRUE	[BLASTED]	TRINITY_DN2312_c0_g1_i1	EOY26346.1Pyridoxamine 5'-phosphate oxidase family protein isoform 1	1265	5	3.8e-184	83.92
TRUE	[BLASTED, MAPPED, ANNOTATED]	TRINITY_DN4541_c0_g1_i1	EOY27098.1F11A6.1 protein, putative	1514	5	4.1e-124	75.46	1	C:GO:0016020	C:membrane
TRUE	[BLASTED, MAPPED, ANNOTATED]	TRINITY_DN1089_c0_g1_i3	EOY27388.1Proteasome subunit alpha type-5-A isoform 1	1041	5	9.4e-128	98.45	3	P:GO:0043161; C:GO:0005737; C:GO:0019773	P:proteasome-mediated ubiquitin-dependent protein catabolic process; C:cytoplasm; C:proteasome core complex, alpha-subunit complex
TRUE	[BLASTED, MAPPED, ANNOTATED]	TRINITY_DN1089_c0_g1_i1	EOY27388.1Proteasome subunit alpha type-5-A isoform 1	1082	5	7.4e-128	98.48	3	P:GO:0043161; C:GO:0005737; C:GO:0019773	P:proteasome-mediated ubiquitin-dependent protein catabolic process; C:cytoplasm; C:proteasome core complex, alpha-subunit complex
TRUE	[BLASTED, MAPPED, ANNOTATED]	TRINITY_DN14788_c0_g1_i2	EOY27730.1 Cytochrome b561/ferric reductase transmembrane protein family	204	5	4.1e-19	87.79	1	C:GO:0016021	C:integral component of membrane
TRUE	[BLASTED, MAPPED, ANNOTATED]	TRINITY_DN14788_c0_g1_i4	EOY27730.1 Cytochrome b561/ferric reductase transmembrane protein family	266	5	4.3e-29	88.5	1	C:GO:0016021	C:integral component of membrane
TRUE	[BLASTED, MAPPED, ANNOTATED]	TRINITY_DN16536_c0_g5_i1	EOY27795.1Magnesium transporter CorA-like family protein	264	5	3.2e-08	90.18	4	P:GO:0030001; P:GO:0055085; F:GO:0046873; C:GO:0016021	P:metal ion transport; P:transmembrane transport; F:metal ion transmembrane transporter activity; C:integral component of membrane	EC:7	Translocases
TRUE	[BLASTED, MAPPED, ANNOTATED]	TRINITY_DN4692_c0_g1_i3	EOY28135.1Syntaxin of plants 61	883	5	9.7e-118	90.39	9	P:GO:0006886; P:GO:0006906; P:GO:0048193; P:GO:0048278; F:GO:0000149; F:GO:0005484; C:GO:0016021; C:GO:0031201; C:GO:0032588	P:intracellular protein transport; P:vesicle fusion; P:Golgi vesicle transport; P:vesicle docking; F:SNARE binding; F:SNAP receptor activity; C:integral component of membrane; C:SNARE complex; C:trans-Golgi network membrane
TRUE	[BLASTED, MAPPED, ANNOTATED]	TRINITY_DN5929_c0_g1_i5	EOY28176.1Uncharacterized protein TCM_029816	692	5	6.6e-13	93.64	1	C:GO:0016021	C:integral component of membrane
TRUE	[BLASTED, MAPPED, ANNOTATED]	TRINITY_DN5929_c0_g1_i4	EOY28176.1Uncharacterized protein TCM_029816	734	5	1.3e-14	95.45	1	C:GO:0016021	C:integral component of membrane
TRUE	[BLASTED, MAPPED, ANNOTATED]	TRINITY_DN5929_c0_g1_i2	EOY28176.1Uncharacterized protein TCM_029816	414	5	3.4e-12	91.36	1	C:GO:0016021	C:integral component of membrane
TRUE	[BLASTED]	TRINITY_DN15733_c0_g1_i1	EOY28346.1Glucose-fructose oxidoreductase domain-containing protein 2, putative	447	5	4.1e-32	80.49
TRUE	[BLASTED, MAPPED, ANNOTATED]	TRINITY_DN2126_c0_g1_i9	EOY29104.1 Keratin-associated protein 10-6 isoform 1	940	5	1.5e-92	89.66	2	C:GO:0005886; C:GO:0016021	C:plasma membrane; C:integral component of membrane
TRUE	[BLASTED, MAPPED, ANNOTATED]	TRINITY_DN2126_c0_g1_i6	EOY29104.1 Keratin-associated protein 10-6 isoform 1	906	5	1.5e-92	89.66	2	C:GO:0005886; C:GO:0016021	C:plasma membrane; C:integral component of membrane
TRUE	[BLASTED, MAPPED, ANNOTATED]	TRINITY_DN2126_c0_g1_i1	EOY29104.1 Keratin-associated protein 10-6 isoform 1	832	5	1e-92	89.66	2	C:GO:0005886; C:GO:0016021	C:plasma membrane; C:integral component of membrane
TRUE	[BLASTED, MAPPED, ANNOTATED]	TRINITY_DN1675_c0_g1_i10	EOY29153.1ABC1 family protein	2468	5	0	91.84	1	C:GO:0005886	C:plasma membrane
TRUE	[BLASTED, MAPPED, ANNOTATED]	TRINITY_DN1675_c0_g1_i139	EOY29153.1ABC1 family protein	3000	5	0	85.98	1	C:GO:0005886	C:plasma membrane
TRUE	[BLASTED, MAPPED, ANNOTATED]	TRINITY_DN1675_c0_g1_i123	EOY29153.1ABC1 family protein	3000	5	0	85.7	1	C:GO:0005886	C:plasma membrane
TRUE	[BLASTED, MAPPED, ANNOTATED]	TRINITY_DN1675_c0_g1_i99	EOY29153.1ABC1 family protein	2576	5	0	90.95	1	C:GO:0005886	C:plasma membrane
TRUE	[BLASTED, MAPPED, ANNOTATED]	TRINITY_DN1675_c0_g1_i3	EOY29153.1ABC1 family protein	3108	5	0	85.25	1	C:GO:0005886	C:plasma membrane
TRUE	[BLASTED, MAPPED, ANNOTATED]	TRINITY_DN1675_c0_g1_i115	EOY29153.1ABC1 family protein	3000	5	0	85.79	1	C:GO:0005886	C:plasma membrane
TRUE	[BLASTED, MAPPED, ANNOTATED]	TRINITY_DN1675_c0_g1_i1	EOY29153.1ABC1 family protein	3000	5	0	85.87	1	C:GO:0005886	C:plasma membrane
TRUE	[BLASTED, MAPPED, ANNOTATED]	TRINITY_DN21_c0_g1_i1	EOY29156.1 Myosin heavy chain-related	1795	5	1.8e-94	75.32	1	C:GO:0016021	C:integral component of membrane
TRUE	[BLASTED, MAPPED, ANNOTATED]	TRINITY_DN6476_c0_g1_i2	EOY29346.1WRKY transcription factor, putative	1052	5	1.2e-101	75.78	1	F:GO:0003677	F:DNA binding
TRUE	[BLASTED]	TRINITY_DN14_c0_g1_i3	EOY29438.1TRAF-like family protein	773	5	1.2e-66	93.4
TRUE	[BLASTED, MAPPED, ANNOTATED]	TRINITY_DN1539_c0_g1_i156	EOY29497.1DEAD/DEAH box RNA helicase family protein isoform 1	1753	5	7.3e-250	91.58	4	F:GO:0003723; F:GO:0003724; F:GO:0005524; F:GO:0016787	F:RNA binding; F:RNA helicase activity; F:ATP binding; F:hydrolase activity	EC:3.6.4.13	RNA helicase
TRUE	[BLASTED, MAPPED, ANNOTATED]	TRINITY_DN1539_c0_g1_i159	EOY29497.1DEAD/DEAH box RNA helicase family protein isoform 1	1755	5	9.6e-250	91.58	4	F:GO:0003723; F:GO:0003724; F:GO:0005524; F:GO:0016787	F:RNA binding; F:RNA helicase activity; F:ATP binding; F:hydrolase activity	EC:3.6.4.13	RNA helicase
TRUE	[BLASTED, MAPPED, ANNOTATED]	TRINITY_DN1539_c0_g1_i87	EOY29497.1DEAD/DEAH box RNA helicase family protein isoform 1	1863	5	1.3e-209	90.81	4	F:GO:0003723; F:GO:0003724; F:GO:0005524; F:GO:0016787	F:RNA binding; F:RNA helicase activity; F:ATP binding; F:hydrolase activity	EC:3.6.4.13	RNA helicase
TRUE	[BLASTED, MAPPED, ANNOTATED]	TRINITY_DN1539_c0_g1_i69	EOY29497.1DEAD/DEAH box RNA helicase family protein isoform 1	1323	5	4.5e-143	85.5	4	F:GO:0003723; F:GO:0003724; F:GO:0005524; F:GO:0016787	F:RNA binding; F:RNA helicase activity; F:ATP binding; F:hydrolase activity	EC:3.6.4.13	RNA helicase
TRUE	[BLASTED, MAPPED, ANNOTATED]	TRINITY_DN1539_c0_g1_i154	EOY29497.1DEAD/DEAH box RNA helicase family protein isoform 1	1865	5	6e-210	94.01	4	F:GO:0003723; F:GO:0003724; F:GO:0005524; F:GO:0016787	F:RNA binding; F:RNA helicase activity; F:ATP binding; F:hydrolase activity	EC:3.6.4.13	RNA helicase
TRUE	[BLASTED, MAPPED, ANNOTATED]	TRINITY_DN18546_c0_g1_i4	EOY29631.1Leucine-rich repeat transmembrane protein kinase family protein	480	5	1.6e-34	90.7	4	P:GO:0018108; F:GO:0004713; F:GO:0005524; C:GO:0016021	P:peptidyl-tyrosine phosphorylation; F:protein tyrosine kinase activity; F:ATP binding; C:integral component of membrane	EC:2.7.10	Transferring phosphorus-containing groups
TRUE	[BLASTED, MAPPED, ANNOTATED]	TRINITY_DN3285_c0_g1_i1	EOY29778.1Alpha/beta-Hydrolases superfamily protein	753	5	1.9e-106	93.36	2	F:GO:0016298; C:GO:0016021	F:lipase activity; C:integral component of membrane	EC:3.1.1	Acting on ester bonds
TRUE	[BLASTED, MAPPED, ANNOTATED]	TRINITY_DN1337_c0_g1_i2	EOY29856.1RNA-binding domain, putative	1062	5	2.4e-94	75.48	4	P:GO:0033036; P:GO:0071702; P:GO:0071705; C:GO:0005622	P:macromolecule localization; P:organic substance transport; P:nitrogen compound transport; C:intracellular anatomical structure
TRUE	[BLASTED, MAPPED, ANNOTATED]	TRINITY_DN19819_c0_g1_i1	EOY29913.1Alpha/beta-Hydrolases superfamily protein isoform 1	1159	5	7.7e-139	88.05	1	F:GO:0016787	F:hydrolase activity	EC:3	Hydrolases
TRUE	[BLASTED, MAPPED]	TRINITY_DN8443_c0_g1_i2	EOY30040.1Rad7, putative isoform 1	2296	5	9.5e-290	69.57	2	P:GO:0031146; C:GO:0019005	P:SCF-dependent proteasomal ubiquitin-dependent protein catabolic process; C:SCF ubiquitin ligase complex
TRUE	[BLASTED, MAPPED, ANNOTATED]	TRINITY_DN8443_c0_g1_i1	EOY30040.1Rad7, putative isoform 1	1694	5	3.1e-229	75.46	2	P:GO:0031146; C:GO:0019005	P:SCF-dependent proteasomal ubiquitin-dependent protein catabolic process; C:SCF ubiquitin ligase complex
TRUE	[BLASTED, MAPPED, ANNOTATED]	TRINITY_DN21524_c0_g1_i1	EOY30068.1Alpha/beta-Hydrolases superfamily protein isoform 1	1261	5	8.1e-150	87.6	1	F:GO:0016787	F:hydrolase activity	EC:3	Hydrolases
TRUE	[BLASTED, MAPPED, ANNOTATED]	TRINITY_DN6657_c0_g1_i1	EOY30083.13beta-hydroxysteroid-dehydrogenase/decarboxylase isoform 1	1948	5	6.6e-292	89.92	4	P:GO:0006694; F:GO:0003854; C:GO:0005789; C:GO:0016021	P:steroid biosynthetic process; F:3-beta-hydroxy-delta5-steroid dehydrogenase activity; C:endoplasmic reticulum membrane; C:integral component of membrane	EC:1.1.1.145	3-beta-hydroxy-Delta(5)-steroid dehydrogenase
TRUE	[BLASTED, MAPPED, ANNOTATED]	TRINITY_DN660_c0_g1_i6	EOY30121.1Pectin methylesterase 3	1839	5	1.3e-289	88.53	7	P:GO:0042545; P:GO:0043086; P:GO:0045490; F:GO:0030599; F:GO:0045330; F:GO:0046910; C:GO:0016021	P:cell wall modification; P:negative regulation of catalytic activity; P:pectin catabolic process; F:pectinesterase activity; F:aspartyl esterase activity; F:pectinesterase inhibitor activity; C:integral component of membrane	EC:3.1.1.11	Pectinesterase
TRUE	[BLASTED, MAPPED, ANNOTATED]	TRINITY_DN660_c0_g1_i2	EOY30121.1Pectin methylesterase 3	1880	5	1.4e-291	88.31	6	P:GO:0042545; P:GO:0043086; P:GO:0045490; F:GO:0030599; F:GO:0045330; F:GO:0046910	P:cell wall modification; P:negative regulation of catalytic activity; P:pectin catabolic process; F:pectinesterase activity; F:aspartyl esterase activity; F:pectinesterase inhibitor activity	EC:3.1.1.11	Pectinesterase
TRUE	[BLASTED, MAPPED, ANNOTATED]	TRINITY_DN12001_c0_g3_i1	EOY30462.1Acyl-CoA synthetase family member 4, putative	676	5	4e-103	84.76	1	C:GO:0016021	C:integral component of membrane
TRUE	[BLASTED]	TRINITY_DN10626_c0_g1_i19	EOY30514.1Plasma membrane	1067	5	2.5e-112	84.99
TRUE	[BLASTED]	TRINITY_DN10626_c0_g1_i10	EOY30514.1Plasma membrane	915	5	1e-98	87.4
TRUE	[BLASTED]	TRINITY_DN10626_c0_g1_i3	EOY30514.1Plasma membrane	1067	5	3.3e-112	84.65
TRUE	[BLASTED]	TRINITY_DN10626_c0_g1_i1	EOY30514.1Plasma membrane	711	5	4.6e-86	91.93
TRUE	[BLASTED, MAPPED, ANNOTATED]	TRINITY_DN12095_c0_g2_i1	EOY30591.1NAC domain containing protein 75 isoform 1	425	5	2.4e-37	81.7	3	P:GO:0006355; F:GO:0000976; F:GO:0003700	P:regulation of transcription, DNA-templated; F:transcription cis-regulatory region binding; F:DNA-binding transcription factor activity
TRUE	[BLASTED, MAPPED, ANNOTATED]	TRINITY_DN1324_c1_g1_i7	EOY30647.1Kinase family protein with leucine-rich repeat domain, putative isoform 2	357	5	2.1e-10	75.76	4	P:GO:0016310; F:GO:0000166; F:GO:0016301; C:GO:0016020	P:phosphorylation; F:nucleotide binding; F:kinase activity; C:membrane	EC:2.7	Transferring phosphorus-containing groups
TRUE	[BLASTED, MAPPED, ANNOTATED]	TRINITY_DN2190_c0_g1_i2	EOY31030.1 Alba DNA/RNA-binding protein	658	5	8.4e-58	95.08	1	F:GO:0003723	F:RNA binding
TRUE	[BLASTED, MAPPED, ANNOTATED]	TRINITY_DN1142_c0_g1_i4	EOY31463.1Alba DNA/RNA-binding protein	618	5	5.1e-57	96.92	1	F:GO:0003723	F:RNA binding
TRUE	[BLASTED, MAPPED, ANNOTATED]	TRINITY_DN1142_c0_g1_i5	EOY31463.1Alba DNA/RNA-binding protein	678	5	4.6e-59	98.15	1	F:GO:0003723	F:RNA binding
TRUE	[BLASTED, MAPPED, ANNOTATED]	TRINITY_DN1142_c0_g1_i2	EOY31463.1Alba DNA/RNA-binding protein	754	5	2.3e-59	98.15	1	F:GO:0003723	F:RNA binding
TRUE	[BLASTED, MAPPED, ANNOTATED]	TRINITY_DN9034_c0_g1_i1	EOY31484.1FAD/NAD(P)-binding oxidoreductase family protein	1553	5	5.7e-222	91.46	2	F:GO:0016491; F:GO:0071949	F:oxidoreductase activity; F:FAD binding	EC:1	Oxidoreductases
TRUE	[BLASTED, MAPPED]	TRINITY_DN14003_c0_g3_i2	EOY31513.1Transducin/WD40 repeat-like superfamily protein isoform 1	276	1	0.00023	69.05	1	C:GO:0031080	C:nuclear pore outer ring
TRUE	[BLASTED, MAPPED]	TRINITY_DN14003_c0_g1_i5	EOY31513.1Transducin/WD40 repeat-like superfamily protein isoform 1	285	1	0.0003	48.19	1	C:GO:0031080	C:nuclear pore outer ring
TRUE	[BLASTED, MAPPED, ANNOTATED]	TRINITY_DN14003_c0_g1_i3	EOY31513.1Transducin/WD40 repeat-like superfamily protein isoform 1	216	5	3e-12	91.67	1	C:GO:0031080	C:nuclear pore outer ring
TRUE	[BLASTED, MAPPED, ANNOTATED]	TRINITY_DN6094_c0_g1_i3	EOY31752.1Alpha/beta-Hydrolases superfamily protein isoform 1	1489	5	4.5e-216	84.22	2	P:GO:0044255; F:GO:0016787	P:cellular lipid metabolic process; F:hydrolase activity	EC:3	Hydrolases
TRUE	[BLASTED, MAPPED, ANNOTATED]	TRINITY_DN6094_c0_g1_i1	EOY31752.1Alpha/beta-Hydrolases superfamily protein isoform 1	1617	5	4.9e-216	84.22	2	P:GO:0044255; F:GO:0016787	P:cellular lipid metabolic process; F:hydrolase activity	EC:3	Hydrolases
TRUE	[BLASTED, MAPPED, ANNOTATED]	TRINITY_DN6924_c0_g1_i2	EOY32520.1Calcium-dependent lipid-binding (CaLB domain) plant phosphoribosyltransferase family protein isoform 1	668	5	3.1e-100	96.26	3	F:GO:0016757; C:GO:0009506; C:GO:0016021	F:glycosyltransferase activity; C:plasmodesma; C:integral component of membrane	EC:2.4	Glycosyltransferases
TRUE	[BLASTED, MAPPED]	TRINITY_DN3464_c0_g2_i8	EOY32545.12-oxoglutarate and Fe(II)-dependent oxygenase superfamily protein isoform 2	597	5	1.9e-32	72.36	2	P:GO:0032259; F:GO:0008168	P:methylation; F:methyltransferase activity
TRUE	[BLASTED]	TRINITY_DN17858_c0_g1_i1	EOY32612.1Sequence-specific DNA binding transcription factors	1670	5	1e-192	76.39
TRUE	[BLASTED, MAPPED]	TRINITY_DN20993_c0_g1_i1	EOY32889.1Phospholipase A2 family protein isoform 1	1248	5	7.5e-124	79.01	3	P:GO:0006644; P:GO:0050482; F:GO:0004623	P:phospholipid metabolic process; P:arachidonic acid secretion; F:phospholipase A2 activity
TRUE	[BLASTED, MAPPED, ANNOTATED]	TRINITY_DN838_c0_g1_i34	EOY32930.1Regulator of chromosome condensation (RCC1) family with FYVE zinc finger domain isoform 1	3843	5	0	94.43	1	F:GO:0046872	F:metal ion binding
TRUE	[BLASTED, MAPPED, ANNOTATED]	TRINITY_DN838_c0_g1_i71	EOY32930.1Regulator of chromosome condensation (RCC1) family with FYVE zinc finger domain isoform 1	3840	5	0	94.34	1	F:GO:0046872	F:metal ion binding
TRUE	[BLASTED, MAPPED, ANNOTATED]	TRINITY_DN838_c0_g1_i63	EOY32930.1Regulator of chromosome condensation (RCC1) family with FYVE zinc finger domain isoform 1	4096	5	0	94.14	1	F:GO:0046872	F:metal ion binding
TRUE	[BLASTED, MAPPED, ANNOTATED]	TRINITY_DN838_c0_g1_i3	EOY32930.1Regulator of chromosome condensation (RCC1) family with FYVE zinc finger domain isoform 1	4093	5	0	94.05	1	F:GO:0046872	F:metal ion binding
TRUE	[BLASTED, MAPPED, ANNOTATED]	TRINITY_DN5950_c0_g1_i2	EOY32932.1Regulator of chromosome condensation (RCC1) family with FYVE zinc finger domain isoform 3	539	5	5.9e-17	97.96	1	F:GO:0046872	F:metal ion binding
TRUE	[BLASTED, MAPPED, ANNOTATED]	TRINITY_DN45_c0_g1_i5	EOY32945.1Ubiquitin-associated/translation elongation factor EF1B protein	2142	5	1.2e-294	81.71	2	P:GO:0006414; F:GO:0003746	P:translational elongation; F:translation elongation factor activity
TRUE	[BLASTED, MAPPED, ANNOTATED]	TRINITY_DN45_c0_g1_i2	EOY32945.1Ubiquitin-associated/translation elongation factor EF1B protein	2142	5	6.3e-296	81.77	2	P:GO:0006414; F:GO:0003746	P:translational elongation; F:translation elongation factor activity
TRUE	[BLASTED, MAPPED, ANNOTATED]	TRINITY_DN4772_c0_g1_i2	EOY33405.1 Late embryogenesis abundant (LEA) hydroxyproline-rich glycoprotein family	668	5	7.7e-91	91.77	1	P:GO:0009269	P:response to desiccation
TRUE	[BLASTED, MAPPED, ANNOTATED]	TRINITY_DN4772_c0_g1_i1	EOY33405.1 Late embryogenesis abundant (LEA) hydroxyproline-rich glycoprotein family	640	5	9.9e-88	90.31	2	P:GO:0009269; C:GO:0016021	P:response to desiccation; C:integral component of membrane
TRUE	[BLASTED, MAPPED, ANNOTATED]	TRINITY_DN10748_c0_g1_i48	EOY33466.1Alpha/beta-Hydrolases superfamily protein isoform 1	1215	5	1.4e-178	86.3	2	F:GO:0016787; C:GO:0016021	F:hydrolase activity; C:integral component of membrane	EC:3	Hydrolases
TRUE	[BLASTED, MAPPED, ANNOTATED]	TRINITY_DN10748_c0_g1_i80	EOY33466.1Alpha/beta-Hydrolases superfamily protein isoform 1	1264	5	5.7e-180	86.98	2	F:GO:0016787; C:GO:0016021	F:hydrolase activity; C:integral component of membrane	EC:3	Hydrolases
TRUE	[BLASTED, MAPPED, ANNOTATED]	TRINITY_DN10748_c0_g1_i59	EOY33466.1Alpha/beta-Hydrolases superfamily protein isoform 1	1221	5	5e-181	87.24	2	F:GO:0016787; C:GO:0016021	F:hydrolase activity; C:integral component of membrane	EC:3	Hydrolases
TRUE	[BLASTED, MAPPED, ANNOTATED]	TRINITY_DN10748_c0_g1_i32	EOY33466.1Alpha/beta-Hydrolases superfamily protein isoform 1	1221	5	1.3e-181	87.24	2	F:GO:0016787; C:GO:0016021	F:hydrolase activity; C:integral component of membrane	EC:3	Hydrolases
TRUE	[BLASTED, MAPPED, ANNOTATED]	TRINITY_DN2631_c0_g1_i1	EOY33527.1Histone deacetylase 9 isoform 5	1645	5	2e-148	94.48	3	P:GO:0070932; F:GO:0032041; F:GO:0046872	P:histone H3 deacetylation; F:NAD-dependent histone deacetylase activity (H3-K14 specific); F:metal ion binding	EC:3.5.1.98	Histone deacetylase
TRUE	[BLASTED]	TRINITY_DN6872_c0_g1_i1	EOY34149.1 TOX high mobility group box family member 4-A, putative isoform 1	262	5	2.6e-26	89.95
TRUE	[BLASTED, MAPPED, ANNOTATED]	TRINITY_DN1034_c0_g1_i4	EOY34337.1RING/U-box superfamily protein isoform 1	1967	5	5.7e-227	83.52	1	C:GO:0016020	C:membrane
TRUE	[BLASTED, MAPPED, ANNOTATED]	TRINITY_DN1034_c0_g1_i14	EOY34337.1RING/U-box superfamily protein isoform 1	1849	5	5.4e-227	83.52	1	C:GO:0016020	C:membrane
TRUE	[BLASTED, MAPPED]	TRINITY_DN13465_c0_g1_i1	EOY34568.1 Glutaredoxin family protein, putative	855	5	1.9e-110	76.53	1	F:GO:0097573	F:glutathione oxidoreductase activity
TRUE	[BLASTED, MAPPED, ANNOTATED]	TRINITY_DN2503_c0_g2_i1	EOY34668.1Methyltransferase-related protein, putative	359	5	4.6e-34	87.65	2	P:GO:0032259; F:GO:0008168	P:methylation; F:methyltransferase activity	EC:2.1.1	Transferring one-carbon groups
TRUE	[BLASTED, MAPPED]	TRINITY_DN619_c1_g1_i1	EPS72282.1methylenetetrahydrofolate reductase	266	4	0.00017	85.55	9	P:GO:0006555; P:GO:0009086; P:GO:0035999; F:GO:0004489; F:GO:0016491; F:GO:0071949; F:GO:0106312; F:GO:0106313; C:GO:0005829	P:methionine metabolic process; P:methionine biosynthetic process; P:tetrahydrofolate interconversion; F:methylenetetrahydrofolate reductase (NAD(P)H) activity; F:oxidoreductase activity; F:FAD binding; F:methylenetetrahydrofolate reductase NADH activity; F:methylenetetrahydrofolate reductase NADPH activity; C:cytosol
TRUE	[BLASTED]	TRINITY_DN11077_c0_g1_i7	EPZ62104.1hypothetical protein H477_5704, partial [[Clostridium] sordellii ATCC 9714]	784	5	1.9e-56	74.66
TRUE	[BLASTED]	TRINITY_DN11077_c0_g1_i11	EPZ62104.1hypothetical protein H477_5704, partial [[Clostridium] sordellii ATCC 9714]	497	5	1.2e-56	78.7
TRUE	[BLASTED]	TRINITY_DN11077_c0_g1_i10	EPZ62104.1hypothetical protein H477_5704, partial [[Clostridium] sordellii ATCC 9714]	577	5	1.4e-56	76.04
TRUE	[BLASTED]	TRINITY_DN21119_c0_g1_i1	ERH64691.1hypothetical protein N172_19620	252	5	1.1e-13	92.09
TRUE	[BLASTED]	TRINITY_DN9382_c0_g2_i1	ERN08508.1hypothetical protein AMTR_s00152p00086560	546	1	0.00045	78.57
TRUE	[BLASTED, MAPPED, ANNOTATED]	TRINITY_DN5990_c0_g1_i9	ERN17092.1hypothetical protein AMTR_s00044p00088410	1010	5	9.3e-173	99.24	3	F:GO:0005524; C:GO:0005737; C:GO:0005856	F:ATP binding; C:cytoplasm; C:cytoskeleton
TRUE	[BLASTED, MAPPED, ANNOTATED]	TRINITY_DN5990_c0_g1_i2	ERN17092.1hypothetical protein AMTR_s00044p00088410	1010	5	9.3e-173	99.24	3	F:GO:0005524; C:GO:0005737; C:GO:0005856	F:ATP binding; C:cytoplasm; C:cytoskeleton
TRUE	[BLASTED]	TRINITY_DN1248_c0_g3_i1	ERN19612.1hypothetical protein AMTR_s00062p00133010	4502	1	1.6e-06	61.9
TRUE	[BLASTED, MAPPED, ANNOTATED]	TRINITY_DN1104_c0_g1_i61	ESQ35401.1hypothetical protein EUTSA_v10009901mg, partial	291	5	1.2e-19	82.71	1	C:GO:0016021	C:integral component of membrane
TRUE	[BLASTED, MAPPED, ANNOTATED]	TRINITY_DN7649_c1_g1_i15	ESQ53260.1hypothetical protein EUTSA_v10027263mg	383	1	3.9e-07	64.04	1	C:GO:0016020	C:membrane
TRUE	[BLASTED]	TRINITY_DN9103_c0_g3_i1	ESR34253.1hypothetical protein CICLE_v10006377mg	266	2	1.2e-07	78.38
TRUE	[BLASTED, MAPPED]	TRINITY_DN9103_c0_g4_i1	ESR34253.1hypothetical protein CICLE_v10006377mg	1130	5	1.5e-17	73.99	2	C:GO:0016020; C:GO:0016021	C:membrane; C:integral component of membrane
TRUE	[BLASTED, MAPPED]	TRINITY_DN21299_c0_g1_i1	ESR38352.1hypothetical protein CICLE_v10029610mg	486	4	7.2e-06	62.36	2	C:GO:0016020; C:GO:0016021	C:membrane; C:integral component of membrane
TRUE	[BLASTED]	TRINITY_DN21116_c0_g1_i1	ESR39826.1hypothetical protein CICLE_v10026799mg	433	5	1.7e-27	63.42
TRUE	[BLASTED, MAPPED, ANNOTATED]	TRINITY_DN831_c1_g1_i3	ESR40128.1hypothetical protein CICLE_v10025028mg	498	5	9.5e-78	93.12	3	P:GO:0006468; F:GO:0004672; F:GO:0005524	P:protein phosphorylation; F:protein kinase activity; F:ATP binding	EC:2.7.1	Transferring phosphorus-containing groups
TRUE	[BLASTED]	TRINITY_DN3433_c0_g1_i5	ESR40531.1hypothetical protein CICLE_v10026222mg	1591	5	4.9e-35	91.07
TRUE	[BLASTED, MAPPED, ANNOTATED]	TRINITY_DN19306_c0_g1_i14	ESR42273.1hypothetical protein CICLE_v10013313mg, partial	626	5	2.4e-22	96.1	1	C:GO:0016021	C:integral component of membrane
TRUE	[BLASTED, MAPPED, ANNOTATED]	TRINITY_DN19306_c0_g1_i11	ESR42273.1hypothetical protein CICLE_v10013313mg, partial	377	5	8.6e-23	96.1	1	C:GO:0016021	C:integral component of membrane
TRUE	[BLASTED, MAPPED, ANNOTATED]	TRINITY_DN19306_c0_g1_i10	ESR42273.1hypothetical protein CICLE_v10013313mg, partial	626	5	1.4e-22	96.1	1	C:GO:0016021	C:integral component of membrane
TRUE	[BLASTED, MAPPED, ANNOTATED]	TRINITY_DN5527_c0_g1_i8	ESR42422.1hypothetical protein CICLE_v10012447mg	1038	5	3.2e-96	81.85	1	C:GO:0005759	C:mitochondrial matrix
TRUE	[BLASTED, MAPPED, ANNOTATED]	TRINITY_DN5527_c0_g1_i6	ESR42422.1hypothetical protein CICLE_v10012447mg	840	5	1.7e-82	75.06	0
TRUE	[BLASTED, MAPPED, ANNOTATED]	TRINITY_DN5527_c0_g1_i3	ESR42422.1hypothetical protein CICLE_v10012447mg	840	5	7.4e-83	75.01	0
TRUE	[BLASTED]	TRINITY_DN6670_c0_g1_i1	ESR42832.1hypothetical protein CICLE_v10013263mg	492	5	6.6e-07	69.29
TRUE	[BLASTED]	TRINITY_DN9726_c1_g1_i1	ESR43992.1hypothetical protein CICLE_v10010987mg	257	5	7.6e-23	91.8
TRUE	[BLASTED, MAPPED]	TRINITY_DN5363_c0_g1_i1	ESR44521.1hypothetical protein CICLE_v10013609mg, partial	449	5	3.3e-13	61.5	3	P:GO:0006355; F:GO:0046983; C:GO:0005634	P:regulation of transcription, DNA-templated; F:protein dimerization activity; C:nucleus
TRUE	[BLASTED, MAPPED, ANNOTATED]	TRINITY_DN1727_c0_g1_i14	ESR44560.1hypothetical protein CICLE_v10013129mg	676	5	1.2e-14	67.13	1	C:GO:0005576	C:extracellular region
TRUE	[BLASTED, MAPPED]	TRINITY_DN1727_c0_g1_i13	ESR44560.1hypothetical protein CICLE_v10013129mg	676	5	4.1e-15	70.34	1	C:GO:0005576	C:extracellular region
TRUE	[BLASTED, MAPPED]	TRINITY_DN1727_c0_g1_i29	ESR44560.1hypothetical protein CICLE_v10013129mg	629	5	3.8e-15	70.34	1	C:GO:0005576	C:extracellular region
TRUE	[BLASTED, MAPPED, ANNOTATED]	TRINITY_DN1727_c0_g1_i28	ESR44560.1hypothetical protein CICLE_v10013129mg	623	5	3.1e-17	68.12	1	C:GO:0005576	C:extracellular region
TRUE	[BLASTED, MAPPED]	TRINITY_DN1727_c0_g1_i24	ESR44560.1hypothetical protein CICLE_v10013129mg	576	5	2.7e-15	70.02	1	C:GO:0005576	C:extracellular region
TRUE	[BLASTED, MAPPED, ANNOTATED]	TRINITY_DN1727_c0_g1_i22	ESR44560.1hypothetical protein CICLE_v10013129mg	576	5	7.7e-15	66.82	1	C:GO:0005576	C:extracellular region
TRUE	[BLASTED, MAPPED, ANNOTATED]	TRINITY_DN1727_c0_g1_i20	ESR44560.1hypothetical protein CICLE_v10013129mg	629	5	1.1e-14	67.13	1	C:GO:0005576	C:extracellular region
TRUE	[BLASTED, MAPPED, ANNOTATED]	TRINITY_DN1727_c0_g1_i4	ESR44560.1hypothetical protein CICLE_v10013129mg	676	5	4.3e-17	68.47	1	C:GO:0005576	C:extracellular region
TRUE	[BLASTED, MAPPED, ANNOTATED]	TRINITY_DN1727_c0_g1_i3	ESR44560.1hypothetical protein CICLE_v10013129mg	623	5	8.3e-15	66.82	1	C:GO:0005576	C:extracellular region
TRUE	[BLASTED, MAPPED]	TRINITY_DN1727_c0_g1_i10	ESR44560.1hypothetical protein CICLE_v10013129mg	623	5	2.9e-15	70.02	1	C:GO:0005576	C:extracellular region
TRUE	[BLASTED, MAPPED]	TRINITY_DN6688_c0_g1_i1	ESR48667.1hypothetical protein CICLE_v10003083mg	297	5	3.9e-10	81.38	2	C:GO:0016020; C:GO:0016021	C:membrane; C:integral component of membrane
TRUE	[BLASTED, MAPPED]	TRINITY_DN6688_c0_g1_i4	ESR48667.1hypothetical protein CICLE_v10003083mg	302	5	5.1e-10	79.79	2	C:GO:0016020; C:GO:0016021	C:membrane; C:integral component of membrane
TRUE	[BLASTED]	TRINITY_DN6966_c0_g1_i1	ESR50900.1hypothetical protein CICLE_v10033499mg, partial	301	5	8.1e-24	87.22
TRUE	[BLASTED]	TRINITY_DN6966_c0_g1_i4	ESR50900.1hypothetical protein CICLE_v10033499mg, partial	305	5	2.2e-24	85.31
TRUE	[BLASTED]	TRINITY_DN5723_c0_g1_i4	ESR51004.1hypothetical protein CICLE_v10033278mg	367	5	1.2e-08	69.79
TRUE	[BLASTED, MAPPED, ANNOTATED]	TRINITY_DN5265_c0_g1_i1	ESR51650.1hypothetical protein CICLE_v10030647mg	596	1	1.6e-07	89.19	2	P:GO:0006397; F:GO:0003723	P:mRNA processing; F:RNA binding
TRUE	[BLASTED]	TRINITY_DN3880_c1_g1_i17	ESR52574.1hypothetical protein CICLE_v10019342mg	977	1	0.00036	40.72
TRUE	[BLASTED]	TRINITY_DN8029_c0_g1_i1	ESR52639.1hypothetical protein CICLE_v10019635mg	1837	5	3.2e-86	56.16
TRUE	[BLASTED]	TRINITY_DN11112_c0_g1_i1	ESR56666.1hypothetical protein CICLE_v10023092mg	367	5	3.9e-20	78.2
TRUE	[BLASTED, MAPPED]	TRINITY_DN14919_c0_g2_i1	ESR57390.1hypothetical protein CICLE_v10024153mg	707	5	6.3e-19	47.59	2	F:GO:0016787; F:GO:0046872	F:hydrolase activity; F:metal ion binding
TRUE	[BLASTED, MAPPED]	TRINITY_DN11502_c0_g1_i1	ESR57474.1hypothetical protein CICLE_v10023116mg	453	1	0.00063	76.92	2	C:GO:0016020; C:GO:0016021	C:membrane; C:integral component of membrane
TRUE	[BLASTED, MAPPED]	TRINITY_DN11502_c0_g1_i2	ESR57474.1hypothetical protein CICLE_v10023116mg	451	1	0.00063	76.92	2	C:GO:0016020; C:GO:0016021	C:membrane; C:integral component of membrane
TRUE	[BLASTED]	TRINITY_DN130_c0_g1_i1	ESR57518.1hypothetical protein CICLE_v10023157mg	438	5	1.7e-17	72.47
TRUE	[BLASTED]	TRINITY_DN130_c0_g2_i1	ESR57518.1hypothetical protein CICLE_v10023157mg	446	5	4.3e-13	69.32
TRUE	[BLASTED, MAPPED, ANNOTATED]	TRINITY_DN21595_c0_g1_i1	ESR59134.1hypothetical protein CICLE_v10017204mg	309	5	5.4e-15	74.51	1	C:GO:0016020	C:membrane
TRUE	[BLASTED, MAPPED]	TRINITY_DN8313_c0_g1_i1	ESR59908.1hypothetical protein CICLE_v10017789mg	372	5	3.5e-24	63.43	1	P:GO:0006397	P:mRNA processing
TRUE	[BLASTED, MAPPED]	TRINITY_DN8313_c0_g2_i1	ESR59908.1hypothetical protein CICLE_v10017789mg	480	5	9.3e-30	63.67	1	P:GO:0010088	P:phloem development
TRUE	[BLASTED]	TRINITY_DN5324_c0_g1_i1	ESR62489.1hypothetical protein CICLE_v10017421mg	303	5	1.7e-08	80.56
TRUE	[BLASTED, MAPPED]	TRINITY_DN1801_c0_g1_i14	ESR62801.1hypothetical protein CICLE_v10018381mg	701	5	2.1e-22	73.22	2	C:GO:0016020; C:GO:0016021	C:membrane; C:integral component of membrane
TRUE	[BLASTED, MAPPED, ANNOTATED]	TRINITY_DN934_c2_g1_i1	ESR62801.1hypothetical protein CICLE_v10018381mg	453	5	4.6e-23	74.15	1	C:GO:0016020	C:membrane
TRUE	[BLASTED, MAPPED, ANNOTATED]	TRINITY_DN10537_c0_g2_i1	ESR62900.1hypothetical protein CICLE_v10017350mg	276	5	8.2e-23	86.16	1	C:GO:0016021	C:integral component of membrane
TRUE	[BLASTED]	TRINITY_DN11111_c0_g1_i1	ESR62977.1hypothetical protein CICLE_v10018055mg	321	5	8.7e-16	81.29
TRUE	[BLASTED]	TRINITY_DN6012_c0_g1_i2	ESR63138.1hypothetical protein CICLE_v10017072mg	449	5	1.2e-20	58.84
TRUE	[BLASTED, MAPPED, ANNOTATED]	TRINITY_DN1956_c0_g1_i1	ESR64519.1hypothetical protein CICLE_v10009377mg	243	5	7.5e-28	98.29	4	P:GO:0006412; F:GO:0003735; F:GO:0019843; C:GO:0005840	P:translation; F:structural constituent of ribosome; F:rRNA binding; C:ribosome
TRUE	[BLASTED]	TRINITY_DN6811_c0_g1_i29	EUL33407.1hypothetical protein P852_03839	363	5	4.1e-46	85.34
TRUE	[BLASTED, MAPPED, ANNOTATED]	TRINITY_DN21709_c0_g1_i1	EWZ86645.1hypothetical protein FOWG_10197	481	3	1.9e-11	94.29	1	C:GO:0016021	C:integral component of membrane
TRUE	[BLASTED]	TRINITY_DN16487_c0_g1_i1	EWZ92364.1hypothetical protein FOWG_07511	263	5	4e-27	92.75
TRUE	[BLASTED, MAPPED, ANNOTATED]	TRINITY_DN2382_c0_g3_i1	EXB24685.140S ribosomal protein S30	381	5	1.4e-25	97.12	2	P:GO:0006412; F:GO:0003735	P:translation; F:structural constituent of ribosome
TRUE	[BLASTED, MAPPED, ANNOTATED]	TRINITY_DN1647_c0_g1_i16	EXB37439.1Ras-related protein	755	5	1.2e-103	97.88	3	P:GO:0030100; F:GO:0003924; F:GO:0005525	P:regulation of endocytosis; F:GTPase activity; F:GTP binding	EC:3.6.1	Acting on acid anhydrides
TRUE	[BLASTED, MAPPED, ANNOTATED]	TRINITY_DN1647_c0_g1_i12	EXB37439.1Ras-related protein	755	5	6.2e-105	98.29	3	P:GO:0030100; F:GO:0003924; F:GO:0005525	P:regulation of endocytosis; F:GTPase activity; F:GTP binding	EC:3.6.1	Acting on acid anhydrides
TRUE	[BLASTED, MAPPED, ANNOTATED]	TRINITY_DN2277_c0_g1_i18	EXB43297.1V-type proton ATPase 16 kDa proteolipid subunit	941	5	1.4e-58	97.78	6	P:GO:1902600; F:GO:0015078; F:GO:0051011; C:GO:0005774; C:GO:0016021; C:GO:0033179	P:proton transmembrane transport; F:proton transmembrane transporter activity; F:microtubule minus-end binding; C:vacuolar membrane; C:integral component of membrane; C:proton-transporting V-type ATPase, V0 domain	EC:7	Translocases
TRUE	[BLASTED]	TRINITY_DN12236_c0_g1_i1	EXB54049.1hypothetical protein L484_001387	496	5	1.3e-18	59.96
TRUE	[BLASTED, MAPPED, ANNOTATED]	TRINITY_DN9915_c0_g2_i1	EXB54150.1putative sugar phosphate/phosphate translocator	1203	5	1.5e-153	98.57	3	P:GO:0055085; F:GO:0015297; C:GO:0016021	P:transmembrane transport; F:antiporter activity; C:integral component of membrane	EC:7	Translocases
TRUE	[BLASTED]	TRINITY_DN8467_c0_g1_i112	EXB68717.1hypothetical protein L484_024737	279	3	0.00017	64.47
TRUE	[BLASTED]	TRINITY_DN3_c0_g6_i1	EXB88446.1hypothetical protein L484_012888	5486	2	7.3e-22	74.65
TRUE	[BLASTED]	TRINITY_DN2510_c0_g1_i6	EXB97171.114-3-3 protein 4	1261	5	6.6e-136	96.36
TRUE	[BLASTED, MAPPED, ANNOTATED]	TRINITY_DN6464_c0_g1_i3	EXC02059.1hypothetical protein L484_024023	536	5	2.5e-76	86.1	1	F:GO:0046872	F:metal ion binding
TRUE	[BLASTED, MAPPED, ANNOTATED]	TRINITY_DN6464_c0_g1_i1	EXC02059.1hypothetical protein L484_024023	536	5	1.1e-74	83.7	1	F:GO:0046872	F:metal ion binding
TRUE	[BLASTED, MAPPED, ANNOTATED]	TRINITY_DN6650_c0_g1_i1	EXC19666.1Signal recognition particle receptor subunit alpha-like protein	265	5	3.4e-34	96.34	5	P:GO:0006614; F:GO:0003924; F:GO:0005047; F:GO:0005525; C:GO:0005785	P:SRP-dependent cotranslational protein targeting to membrane; F:GTPase activity; F:signal recognition particle binding; F:GTP binding; C:signal recognition particle receptor complex	EC:3.6.1	Acting on acid anhydrides
TRUE	[BLASTED, MAPPED]	TRINITY_DN4310_c0_g1_i13	EXC19757.1putative calcium-binding protein CML27	353	5	2.4e-11	60.14	1	F:GO:0005509	F:calcium ion binding
TRUE	[BLASTED, MAPPED]	TRINITY_DN4310_c0_g1_i11	EXC19757.1putative calcium-binding protein CML27	359	5	7.2e-11	64.5	1	F:GO:0005509	F:calcium ion binding
TRUE	[BLASTED, MAPPED]	TRINITY_DN4310_c0_g1_i8	EXC19757.1putative calcium-binding protein CML27	350	5	1.6e-10	60.16	1	F:GO:0005509	F:calcium ion binding
TRUE	[BLASTED, MAPPED]	TRINITY_DN4310_c0_g1_i6	EXC19757.1putative calcium-binding protein CML27	310	5	3.1e-10	59.46	1	F:GO:0005509	F:calcium ion binding
TRUE	[BLASTED, MAPPED]	TRINITY_DN4310_c0_g1_i15	EXC19757.1putative calcium-binding protein CML27	307	5	3.4e-09	57.79	1	F:GO:0005509	F:calcium ion binding
TRUE	[BLASTED, MAPPED]	TRINITY_DN4310_c0_g1_i1	EXC19757.1putative calcium-binding protein CML27	359	5	7.2e-11	64.23	1	F:GO:0005509	F:calcium ion binding
TRUE	[BLASTED]	TRINITY_DN1524_c0_g1_i16	EXC35323.1hypothetical protein L484_026647	437	1	3.4e-07	85.29
TRUE	[BLASTED]	TRINITY_DN1524_c0_g1_i19	EXC35323.1hypothetical protein L484_026647	544	1	4.3e-07	85.29
TRUE	[BLASTED]	TRINITY_DN1524_c0_g1_i13	EXC35323.1hypothetical protein L484_026647	546	1	4.3e-07	85.29
TRUE	[BLASTED, MAPPED, ANNOTATED]	TRINITY_DN8756_c0_g2_i1	EXC35359.1Retrovirus-related Pol polyprotein from transposon TNT 1-94	303	5	3.2e-20	68.17	7	P:GO:0006807; P:GO:0016310; P:GO:0044238; P:GO:0044260; F:GO:0000166; F:GO:0004674; F:GO:0043167	P:nitrogen compound metabolic process; P:phosphorylation; P:primary metabolic process; P:cellular macromolecule metabolic process; F:nucleotide binding; F:protein serine/threonine kinase activity; F:ion binding	EC:2.7.1	Transferring phosphorus-containing groups
TRUE	[BLASTED, MAPPED, ANNOTATED]	TRINITY_DN8756_c0_g1_i2	EXC35359.1Retrovirus-related Pol polyprotein from transposon TNT 1-94	288	5	8.3e-18	71.66	6	P:GO:0006807; P:GO:0016310; P:GO:0044238; P:GO:0044260; F:GO:0000166; F:GO:0004674	P:nitrogen compound metabolic process; P:phosphorylation; P:primary metabolic process; P:cellular macromolecule metabolic process; F:nucleotide binding; F:protein serine/threonine kinase activity	EC:2.7.1	Transferring phosphorus-containing groups
TRUE	[BLASTED, MAPPED, ANNOTATED]	TRINITY_DN9203_c0_g6_i1	EXC35428.1Disease resistance RPP13-like protein 4	204	5	5.3e-11	94.45	3	P:GO:0006952; F:GO:0005524; F:GO:0043531	P:defense response; F:ATP binding; F:ADP binding
TRUE	[BLASTED, MAPPED, ANNOTATED]	TRINITY_DN8593_c1_g2_i1	EXC54611.1Retrovirus-related Pol polyprotein from transposon TNT 1-94	217	5	1.8e-25	89.72	7	P:GO:0006811; P:GO:0015074; P:GO:0019985; F:GO:0003676; F:GO:0008270; C:GO:0016021; C:GO:0016035	P:ion transport; P:DNA integration; P:translesion synthesis; F:nucleic acid binding; F:zinc ion binding; C:integral component of membrane; C:zeta DNA polymerase complex
TRUE	[BLASTED, MAPPED, ANNOTATED]	TRINITY_DN13693_c0_g1_i1	EXK35313.1hypothetical protein FOMG_10484	241	5	6.9e-34	97.25	2	C:GO:0005886; C:GO:0016021	C:plasma membrane; C:integral component of membrane
TRUE	[BLASTED, MAPPED, ANNOTATED]	TRINITY_DN10203_c0_g1_i1	EXL49876.1hypothetical protein FOCG_10060	492	5	1.5e-43	99	3	P:GO:0006486; C:GO:0005789; C:GO:0016021	P:protein glycosylation; C:endoplasmic reticulum membrane; C:integral component of membrane
TRUE	[BLASTED, MAPPED, ANNOTATED]	TRINITY_DN17219_c0_g2_i1	EXM29368.1plasma membrane ATPase	358	5	2e-61	100	5	P:GO:0120029; F:GO:0005524; F:GO:0008553; C:GO:0005886; C:GO:0016021	P:proton export across plasma membrane; F:ATP binding; F:P-type proton-exporting transporter activity; C:plasma membrane; C:integral component of membrane	EC:7.1.3.1; EC:7.1.2.1	H(+)-exporting diphosphatase; P-type H(+)-exporting transporter
TRUE	[BLASTED, MAPPED, ANNOTATED]	TRINITY_DN17219_c0_g1_i1	EXM29368.1plasma membrane ATPase	315	5	8.2e-27	96.99	5	P:GO:0120029; F:GO:0005524; F:GO:0008553; C:GO:0005886; C:GO:0016021	P:proton export across plasma membrane; F:ATP binding; F:P-type proton-exporting transporter activity; C:plasma membrane; C:integral component of membrane	EC:7.1.3.1; EC:7.1.2.1	H(+)-exporting diphosphatase; P-type H(+)-exporting transporter
TRUE	[BLASTED, MAPPED, ANNOTATED]	TRINITY_DN3_c0_g1_i4	EYU31722.1hypothetical protein MIMGU_mgv1a018257mg, partial	9248	4	7.8e-24	71.56	4	P:GO:0015979; C:GO:0009536; C:GO:0009579; C:GO:0016021	P:photosynthesis; C:plastid; C:thylakoid; C:integral component of membrane
TRUE	[BLASTED]	TRINITY_DN17211_c0_g3_i1	EYU42756.1hypothetical protein MIMGU_mgv1a024236mg	316	1	0.00026	78.72
TRUE	[BLASTED]	TRINITY_DN5260_c0_g1_i10	GAA99680.1hypothetical protein E5Q_06383	447	1	1.3e-06	79.07
TRUE	[BLASTED]	TRINITY_DN5260_c0_g1_i13	GAA99680.1hypothetical protein E5Q_06383	864	1	5.4e-12	50
TRUE	[BLASTED]	TRINITY_DN5260_c0_g1_i14	GAA99680.1hypothetical protein E5Q_06383	503	1	3.1e-12	50
TRUE	[BLASTED]	TRINITY_DN5260_c0_g1_i15	GAA99680.1hypothetical protein E5Q_06383	1513	1	9.4e-12	50
TRUE	[BLASTED]	TRINITY_DN5260_c0_g1_i3	GAA99680.1hypothetical protein E5Q_06383	512	1	4.6e-11	62.22
TRUE	[BLASTED]	TRINITY_DN5260_c0_g1_i6	GAA99680.1hypothetical protein E5Q_06383	1074	1	6.7e-12	50
TRUE	[BLASTED]	TRINITY_DN1723_c0_g1_i142	GAO47202.1hypothetical protein G7K_1412-t1	427	5	4.2e-34	87.02
TRUE	[BLASTED]	TRINITY_DN8415_c0_g1_i7	GAO47202.1hypothetical protein G7K_1412-t1	506	5	3.8e-42	61.25
TRUE	[BLASTED]	TRINITY_DN17550_c0_g1_i39	GAO47202.1hypothetical protein G7K_1412-t1	336	5	5.1e-19	80.62
TRUE	[BLASTED]	TRINITY_DN8415_c0_g1_i25	GAO47202.1hypothetical protein G7K_1412-t1	506	5	3.8e-42	61.77
TRUE	[BLASTED]	TRINITY_DN8415_c0_g1_i24	GAO47202.1hypothetical protein G7K_1412-t1	506	5	3.2e-41	61.12
TRUE	[BLASTED]	TRINITY_DN1723_c0_g1_i136	GAO47202.1hypothetical protein G7K_1412-t1	1235	5	9.2e-82	60.23
TRUE	[BLASTED]	TRINITY_DN9395_c0_g2_i1	GAT20839.1actin-interacting protein	297	5	2.3e-26	73.65
TRUE	[BLASTED]	TRINITY_DN5582_c0_g1_i2	GAU16164.1hypothetical protein TSUD_297940, partial	285	1	2e-08	97.06
TRUE	[BLASTED]	TRINITY_DN5582_c0_g1_i1	GAU16164.1hypothetical protein TSUD_297940, partial	293	1	2.1e-08	97.06
TRUE	[BLASTED, MAPPED]	TRINITY_DN14658_c0_g3_i1	GAU39772.1hypothetical protein TSUD_220160	1237	5	5.9e-121	67.99	2	P:GO:0015074; F:GO:0003676	P:DNA integration; F:nucleic acid binding
TRUE	[BLASTED, MAPPED, ANNOTATED]	TRINITY_DN18308_c0_g1_i1	GAV56517.1PPR_1 domain-containing protein/PPR_2 domain-containing protein	636	5	2.3e-07	78.82	1	C:GO:0016021	C:integral component of membrane
TRUE	[BLASTED, MAPPED, ANNOTATED]	TRINITY_DN615_c0_g1_i9	GAV56815.1RINGv domain-containing protein	920	5	4.9e-88	84.38	2	F:GO:0008270; C:GO:0016021	F:zinc ion binding; C:integral component of membrane
TRUE	[BLASTED, MAPPED, ANNOTATED]	TRINITY_DN615_c0_g1_i7	GAV56815.1RINGv domain-containing protein	918	5	4.9e-88	84.38	2	F:GO:0008270; C:GO:0016021	F:zinc ion binding; C:integral component of membrane
TRUE	[BLASTED, MAPPED, ANNOTATED]	TRINITY_DN615_c0_g1_i2	GAV56815.1RINGv domain-containing protein	1029	5	6.1e-87	84.8	2	F:GO:0008270; C:GO:0016021	F:zinc ion binding; C:integral component of membrane
TRUE	[BLASTED, MAPPED, ANNOTATED]	TRINITY_DN8793_c0_g1_i21	GAV56938.1MBD domain-containing protein/zf-CW domain-containing protein	1183	5	1e-130	77.7	2	F:GO:0003677; F:GO:0008270	F:DNA binding; F:zinc ion binding
TRUE	[BLASTED]	TRINITY_DN7414_c0_g1_i1	GAV57271.1SAM_2 domain-containing protein	919	5	1.8e-111	75.58
TRUE	[BLASTED, MAPPED, ANNOTATED]	TRINITY_DN10283_c0_g1_i1	GAV57366.1Lin0512_fam domain-containing protein	747	5	3.9e-91	84.68	1	F:GO:0005525	F:GTP binding
TRUE	[BLASTED, MAPPED, ANNOTATED]	TRINITY_DN10184_c0_g1_i11	GAV57376.1UPF0052 domain-containing protein	220	5	1.8e-09	94.97	1	F:GO:0043743	F:LPPG:FO 2-phospho-L-lactate transferase activity	EC:2.7.1; EC:2.7.8.28	Transferring phosphorus-containing groups; 2-phospho-L-lactate transferase
TRUE	[BLASTED, MAPPED, ANNOTATED]	TRINITY_DN1171_c0_g1_i10	GAV57995.1SE domain-containing protein/NAD_binding_8 domain-containing protein	1917	5	3.1e-254	89.32	4	P:GO:0016126; F:GO:0004506; F:GO:0050660; C:GO:0016021	P:sterol biosynthetic process; F:squalene monooxygenase activity; F:flavin adenine dinucleotide binding; C:integral component of membrane	EC:1.14.13; EC:1.14.14.17	Acting on paired donors, with incorporation or reduction of molecular oxygen. The oxygen incorporated need not be derived from O(2); Squalene monooxygenase
TRUE	[BLASTED, MAPPED, ANNOTATED]	TRINITY_DN10242_c0_g1_i3	GAV58387.1DSPc domain-containing protein	705	5	1.2e-105	88.94	3	P:GO:0006470; F:GO:0008138; C:GO:0016021	P:protein dephosphorylation; F:protein tyrosine/serine/threonine phosphatase activity; C:integral component of membrane	EC:3.1.3	Acting on ester bonds
TRUE	[BLASTED, MAPPED, ANNOTATED]	TRINITY_DN1762_c0_g1_i45	GAV58713.1FmdA_AmdA domain-containing protein	2415	5	1.3e-260	96.98	1	F:GO:0016811	F:hydrolase activity, acting on carbon-nitrogen (but not peptide) bonds, in linear amides	EC:3.5.1	Acting on carbon-nitrogen bonds, other than peptide bonds
TRUE	[BLASTED, MAPPED, ANNOTATED]	TRINITY_DN1762_c0_g1_i70	GAV58713.1FmdA_AmdA domain-containing protein	2415	5	3.7e-260	96.76	1	F:GO:0016811	F:hydrolase activity, acting on carbon-nitrogen (but not peptide) bonds, in linear amides	EC:3.5.1	Acting on carbon-nitrogen bonds, other than peptide bonds
TRUE	[BLASTED, MAPPED, ANNOTATED]	TRINITY_DN1762_c0_g1_i63	GAV58713.1FmdA_AmdA domain-containing protein	2416	5	3.7e-260	96.76	1	F:GO:0016811	F:hydrolase activity, acting on carbon-nitrogen (but not peptide) bonds, in linear amides	EC:3.5.1	Acting on carbon-nitrogen bonds, other than peptide bonds
TRUE	[BLASTED, MAPPED, ANNOTATED]	TRINITY_DN1762_c0_g1_i85	GAV58713.1FmdA_AmdA domain-containing protein	2416	5	1.3e-260	96.98	1	F:GO:0016811	F:hydrolase activity, acting on carbon-nitrogen (but not peptide) bonds, in linear amides	EC:3.5.1	Acting on carbon-nitrogen bonds, other than peptide bonds
TRUE	[BLASTED, MAPPED, ANNOTATED]	TRINITY_DN1762_c0_g1_i112	GAV58713.1FmdA_AmdA domain-containing protein	2435	5	1.3e-260	96.98	1	F:GO:0016811	F:hydrolase activity, acting on carbon-nitrogen (but not peptide) bonds, in linear amides	EC:3.5.1	Acting on carbon-nitrogen bonds, other than peptide bonds
TRUE	[BLASTED, MAPPED, ANNOTATED]	TRINITY_DN7607_c0_g1_i17	GAV58893.1Lipase_3 domain-containing protein	1794	5	8.5e-270	85.14	1	P:GO:0006629	P:lipid metabolic process
TRUE	[BLASTED, MAPPED, ANNOTATED]	TRINITY_DN7607_c0_g1_i28	GAV58893.1Lipase_3 domain-containing protein	1805	5	2.9e-278	85.41	1	P:GO:0006629	P:lipid metabolic process
TRUE	[BLASTED, MAPPED, ANNOTATED]	TRINITY_DN7607_c0_g1_i23	GAV58893.1Lipase_3 domain-containing protein	1705	5	2.3e-280	84.71	1	P:GO:0006629	P:lipid metabolic process
TRUE	[BLASTED, MAPPED, ANNOTATED]	TRINITY_DN7607_c0_g1_i44	GAV58893.1Lipase_3 domain-containing protein	1452	5	7.2e-227	89.35	1	P:GO:0006629	P:lipid metabolic process
TRUE	[BLASTED, MAPPED, ANNOTATED]	TRINITY_DN7607_c0_g1_i37	GAV58893.1Lipase_3 domain-containing protein	1694	5	6.6e-272	84.31	1	P:GO:0006629	P:lipid metabolic process
TRUE	[BLASTED, MAPPED, ANNOTATED]	TRINITY_DN7607_c0_g1_i11	GAV58893.1Lipase_3 domain-containing protein	1441	5	2.1e-218	88.98	1	P:GO:0006629	P:lipid metabolic process
TRUE	[BLASTED, MAPPED, ANNOTATED]	TRINITY_DN3974_c0_g1_i2	GAV58955.1Ras domain-containing protein	800	5	7.2e-104	95.04	2	F:GO:0003924; F:GO:0005525	F:GTPase activity; F:GTP binding	EC:3.6.1	Acting on acid anhydrides
TRUE	[BLASTED, MAPPED, ANNOTATED]	TRINITY_DN3974_c0_g1_i6	GAV58955.1Ras domain-containing protein	829	5	7.5e-104	95.04	2	F:GO:0003924; F:GO:0005525	F:GTPase activity; F:GTP binding	EC:3.6.1	Acting on acid anhydrides
TRUE	[BLASTED, MAPPED, ANNOTATED]	TRINITY_DN3974_c0_g1_i5	GAV58955.1Ras domain-containing protein	830	5	9.8e-104	95.04	2	F:GO:0003924; F:GO:0005525	F:GTPase activity; F:GTP binding	EC:3.6.1	Acting on acid anhydrides
TRUE	[BLASTED, MAPPED, ANNOTATED]	TRINITY_DN3974_c0_g1_i4	GAV58955.1Ras domain-containing protein	799	5	7.2e-104	95.04	2	F:GO:0003924; F:GO:0005525	F:GTPase activity; F:GTP binding	EC:3.6.1	Acting on acid anhydrides
TRUE	[BLASTED, MAPPED, ANNOTATED]	TRINITY_DN3974_c0_g1_i3	GAV58955.1Ras domain-containing protein	831	5	9.8e-104	95.04	2	F:GO:0003924; F:GO:0005525	F:GTPase activity; F:GTP binding	EC:3.6.1	Acting on acid anhydrides
TRUE	[BLASTED, MAPPED, ANNOTATED]	TRINITY_DN3974_c0_g1_i1	GAV58955.1Ras domain-containing protein	830	5	7.5e-104	95.04	2	F:GO:0003924; F:GO:0005525	F:GTPase activity; F:GTP binding	EC:3.6.1	Acting on acid anhydrides
TRUE	[BLASTED]	TRINITY_DN13440_c0_g1_i1	GAV59265.1VQ domain-containing protein	255	5	9e-32	87.76
TRUE	[BLASTED, MAPPED, ANNOTATED]	TRINITY_DN6929_c0_g1_i224	GAV59465.1Methyltransf_11 domain-containing protein/Sterol_MT_C domain-containing protein	852	5	9.9e-59	94.88	3	P:GO:0016126; P:GO:0032259; F:GO:0008168	P:sterol biosynthetic process; P:methylation; F:methyltransferase activity	EC:2.1.1	Transferring one-carbon groups
TRUE	[BLASTED, MAPPED]	TRINITY_DN6929_c0_g1_i236	GAV59465.1Methyltransf_11 domain-containing protein/Sterol_MT_C domain-containing protein	1198	5	6.1e-38	54.09	5	P:GO:0006694; P:GO:0016126; P:GO:0032259; F:GO:0008168; F:GO:0016740	P:steroid biosynthetic process; P:sterol biosynthetic process; P:methylation; F:methyltransferase activity; F:transferase activity
TRUE	[BLASTED, MAPPED, ANNOTATED]	TRINITY_DN6929_c0_g1_i69	GAV59465.1Methyltransf_11 domain-containing protein/Sterol_MT_C domain-containing protein	813	5	1.4e-62	96.36	6	P:GO:0009793; P:GO:0016126; P:GO:0032259; F:GO:0003838; C:GO:0009506; C:GO:0016021	P:embryo development ending in seed dormancy; P:sterol biosynthetic process; P:methylation; F:sterol 24-C-methyltransferase activity; C:plasmodesma; C:integral component of membrane	EC:2.1.1.41	Sterol 24-C-methyltransferase
TRUE	[BLASTED, MAPPED, ANNOTATED]	TRINITY_DN6929_c0_g1_i74	GAV59465.1Methyltransf_11 domain-containing protein/Sterol_MT_C domain-containing protein	952	5	6.7e-48	94.04	3	P:GO:0016126; P:GO:0032259; F:GO:0008168	P:sterol biosynthetic process; P:methylation; F:methyltransferase activity	EC:2.1.1	Transferring one-carbon groups
TRUE	[BLASTED, MAPPED, ANNOTATED]	TRINITY_DN6929_c0_g1_i8	GAV59465.1Methyltransf_11 domain-containing protein/Sterol_MT_C domain-containing protein	1048	5	3.2e-43	72.65	2	P:GO:0006694; F:GO:0016740	P:steroid biosynthetic process; F:transferase activity	EC:2	Transferases
TRUE	[BLASTED, MAPPED, ANNOTATED]	TRINITY_DN5255_c0_g1_i13	GAV59484.1Solute_trans_a domain-containing protein	868	5	2.9e-106	96.67	1	C:GO:0016021	C:integral component of membrane
TRUE	[BLASTED, MAPPED, ANNOTATED]	TRINITY_DN5255_c0_g1_i51	GAV59484.1Solute_trans_a domain-containing protein	868	5	1.3e-106	97.14	1	C:GO:0016021	C:integral component of membrane
TRUE	[BLASTED, MAPPED, ANNOTATED]	TRINITY_DN5564_c0_g1_i1	GAV59655.1ABC_tran domain-containing protein/ABC2_membrane domain-containing protein	2099	5	0	92.79	8	P:GO:0030638; P:GO:0055085; P:GO:0080110; F:GO:0005524; F:GO:0140359; C:GO:0005789; C:GO:0005886; C:GO:0016021	P:polyketide metabolic process; P:transmembrane transport; P:sporopollenin biosynthetic process; F:ATP binding; F:ABC-type transporter activity; C:endoplasmic reticulum membrane; C:plasma membrane; C:integral component of membrane	EC:7	Translocases
TRUE	[BLASTED]	TRINITY_DN8143_c0_g1_i1	GAV59971.1DUF868 domain-containing protein	1159	5	1e-146	79.41
TRUE	[BLASTED]	TRINITY_DN14_c0_g1_i10	GAV60527.1MATH domain-containing protein	698	5	8.7e-45	80.23
TRUE	[BLASTED, MAPPED, ANNOTATED]	TRINITY_DN15474_c0_g1_i1	GAV60693.1FYVE domain-containing protein/DUF500 domain-containing protein	1936	5	1.2e-285	89.85	1	F:GO:0046872	F:metal ion binding
TRUE	[BLASTED]	TRINITY_DN5825_c0_g1_i3	GAV60742.1DUF4050 domain-containing protein	485	5	1.9e-54	82.31
TRUE	[BLASTED]	TRINITY_DN3846_c0_g2_i1	GAV61262.1DUF761 domain-containing protein	684	5	8.4e-85	79.81
TRUE	[BLASTED]	TRINITY_DN3846_c0_g1_i1	GAV61262.1DUF761 domain-containing protein	602	5	6.9e-83	79.1
TRUE	[BLASTED, MAPPED, ANNOTATED]	TRINITY_DN5572_c0_g1_i5	GAV61832.1LysM domain-containing protein	422	5	4.3e-47	90.23	1	C:GO:0016021	C:integral component of membrane
TRUE	[BLASTED, MAPPED, ANNOTATED]	TRINITY_DN5572_c0_g1_i1	GAV61832.1LysM domain-containing protein	474	5	2.8e-47	90.74	1	C:GO:0016021	C:integral component of membrane
TRUE	[BLASTED, MAPPED, ANNOTATED]	TRINITY_DN14986_c0_g1_i1	GAV62474.1RRM_1 domain-containing protein/PABP domain-containing protein	335	5	7.6e-31	93.91	1	F:GO:0003723	F:RNA binding
TRUE	[BLASTED, MAPPED, ANNOTATED]	TRINITY_DN2843_c0_g1_i1	GAV62693.1PHD domain-containing protein	3206	5	8.3e-268	87.97	1	F:GO:0046872	F:metal ion binding
TRUE	[BLASTED, MAPPED, ANNOTATED]	TRINITY_DN2843_c0_g1_i5	GAV62693.1PHD domain-containing protein	3145	5	8.2e-268	87.97	1	F:GO:0046872	F:metal ion binding
TRUE	[BLASTED, MAPPED]	TRINITY_DN10187_c0_g1_i9	GAV62826.1zf-C3HC domain-containing protein	510	5	2.2e-21	73.95	2	F:GO:0008270; C:GO:0005634	F:zinc ion binding; C:nucleus
TRUE	[BLASTED]	TRINITY_DN4012_c0_g1_i1	GAV63163.1DUF1995 domain-containing protein	1159	5	7.9e-168	88.26
TRUE	[BLASTED, MAPPED, ANNOTATED]	TRINITY_DN13994_c0_g1_i3	GAV63270.1CBS domain-containing protein/Voltage_CLC domain-containing protein	471	5	7.6e-77	95.41	4	P:GO:0006821; P:GO:0034220; F:GO:0005247; C:GO:0016021	P:chloride transport; P:ion transmembrane transport; F:voltage-gated chloride channel activity; C:integral component of membrane	EC:7	Translocases
TRUE	[BLASTED, MAPPED, ANNOTATED]	TRINITY_DN2911_c0_g2_i1	GAV63377.1CHCH domain-containing protein	589	5	1.3e-46	89.72	2	P:GO:0006120; C:GO:0070469	P:mitochondrial electron transport, NADH to ubiquinone; C:respirasome
TRUE	[BLASTED, MAPPED, ANNOTATED]	TRINITY_DN2845_c0_g1_i1	GAV63864.1Myosin_head domain-containing protein/IQ domain-containing protein/DIL domain-containing protein/Myosin_N domain-containing protein	218	5	4.9e-31	98.33	7	P:GO:0007015; P:GO:0046740; F:GO:0003774; F:GO:0003779; F:GO:0005516; F:GO:0005524; C:GO:0016459	P:actin filament organization; P:transport of virus in host, cell to cell; F:motor activity; F:actin binding; F:calmodulin binding; F:ATP binding; C:myosin complex
TRUE	[BLASTED, MAPPED, ANNOTATED]	TRINITY_DN9911_c0_g3_i1	GAV63950.1Nse4 domain-containing protein	504	5	2.4e-52	77.07	4	P:GO:0006281; P:GO:0006310; C:GO:0016021; C:GO:0030915	P:DNA repair; P:DNA recombination; C:integral component of membrane; C:Smc5-Smc6 complex
TRUE	[BLASTED, MAPPED, ANNOTATED]	TRINITY_DN16264_c0_g2_i1	GAV64090.1Glycos_transf_1 domain-containing protein	590	5	4.8e-105	92.88	2	F:GO:0016757; C:GO:0016021	F:glycosyltransferase activity; C:integral component of membrane	EC:2.4	Glycosyltransferases
TRUE	[BLASTED, MAPPED, ANNOTATED]	TRINITY_DN5711_c0_g1_i1	GAV64305.1Ribosomal_L13 domain-containing protein	949	5	4.3e-95	95.13	3	P:GO:0006412; F:GO:0003735; C:GO:0005840	P:translation; F:structural constituent of ribosome; C:ribosome
TRUE	[BLASTED, MAPPED, ANNOTATED]	TRINITY_DN18357_c0_g1_i11	GAV64345.1LRR_1 domain-containing protein/NB-ARC domain-containing protein/TIR domain-containing protein	1903	5	1.7e-188	73.77	4	P:GO:0050896; F:GO:0016787; F:GO:0032559; F:GO:0043168	P:response to stimulus; F:hydrolase activity; F:adenyl ribonucleotide binding; F:anion binding	EC:3	Hydrolases
TRUE	[BLASTED, MAPPED, ANNOTATED]	TRINITY_DN17499_c0_g1_i1	GAV64476.1Ras domain-containing protein	935	5	2.2e-112	98.46	3	F:GO:0003924; F:GO:0005525; C:GO:0005774	F:GTPase activity; F:GTP binding; C:vacuolar membrane	EC:3.6.1	Acting on acid anhydrides
TRUE	[BLASTED]	TRINITY_DN11375_c0_g1_i1	GAV64853.1DUF1442 domain-containing protein	321	5	2.1e-41	86.54
TRUE	[BLASTED, MAPPED, ANNOTATED]	TRINITY_DN3446_c0_g1_i2	GAV65615.1CRAL_TRIO domain-containing protein/CRAL_TRIO_N domain-containing protein	1400	5	2.3e-177	89.99	3	P:GO:0007049; P:GO:0051301; F:GO:0008289	P:cell cycle; P:cell division; F:lipid binding
[truncated: 66,348 more rows]

## Sheet: Datafile_2_DL_DLNB
Differential genes in Bearing Leaf vs Non-bearing Leaf (DL_DLNB)													Count values	Bearing leaf	Non bearing leaf
[truncated: 37,237 more rows]

[truncated: 3 more sheets: Datafile_3_DL_DA, Datafile_4_DL_DI, Datafile_5_DA_DI]
